# Supplementary material for: Mechanochemical ligand-controlled regiodivergent hydroarylation of alkenes via iron-catalyzed C−H activation
Source: Nat Commun. 2025 Dec 26;17:150. doi: 10.1038/s41467-025-66806-5 (PMC12774961; doi:10.1038/s41467-025-66806-5)
Supplement: Supplementary file 3 — Supplementary Data 1 [file 41467_2025_66806_MOESM3_ESM.zip]

Archive with 41 entries (40 files):
- DFT-optimized structures/
- DFT-optimized structures/1a.xyz
- DFT-optimized structures/2a.xyz
- DFT-optimized structures/int1-singlet.xyz
- DFT-optimized structures/int1-triplet.xyz
- DFT-optimized structures/int3-singlet.xyz
- DFT-optimized structures/int3-triplet.xyz
- DFT-optimized structures/int5-singlet.xyz
- DFT-optimized structures/int5-triplet.xyz
- DFT-optimized structures/int7-quintet.xyz
- DFT-optimized structures/int7-singlet.xyz
- DFT-optimized structures/int7-triplet.xyz
- DFT-optimized structures/int9-branched-quintet.xyz
- DFT-optimized structures/int9-branched-singlet.xyz
- DFT-optimized structures/int9-branched-triplet.xyz
- DFT-optimized structures/int9-linear-quintet.xyz
- DFT-optimized structures/int9-linear-singlet.xyz
- DFT-optimized structures/int9-linear-triplet.xyz
- DFT-optimized structures/product-branched.xyz
- DFT-optimized structures/product-linear.xyz
- DFT-optimized structures/TS-S1-quintet.xyz
- DFT-optimized structures/TS-S1-singlet.xyz
- DFT-optimized structures/TS-S1-triplet.xyz
- DFT-optimized structures/TS10-branched-quintet.xyz
- DFT-optimized structures/TS10-branched-singlet.xyz
- DFT-optimized structures/TS10-branched-triplet.xyz
- DFT-optimized structures/TS10-linear-quintet.xyz
- DFT-optimized structures/TS10-linear-singlet.xyz
- DFT-optimized structures/TS10-linear-triplet.xyz
- DFT-optimized structures/TS2-singlet.xyz
- DFT-optimized structures/TS2-triplet.xyz
- DFT-optimized structures/TS4-triplet.xyz
- DFT-optimized structures/TS6-quintet.xyz
- DFT-optimized structures/TS6-singlet.xyz
- DFT-optimized structures/TS6-triplet.xyz
- DFT-optimized structures/TS8-branched-quintet.xyz
- DFT-optimized structures/TS8-branched-singlet.xyz
- DFT-optimized structures/TS8-branched-triplet.xyz
- DFT-optimized structures/TS8-linear-quintet.xyz
- DFT-optimized structures/TS8-linear-singlet.xyz
- DFT-optimized structures/TS8-linear-triplet.xyz
