# Supplementary material for: Mechanochemical ligand-controlled regiodivergent hydroarylation of alkenes via iron-catalyzed C−H activation
Source: Nat Commun. 2025 Dec 26;17:150. doi: 10.1038/s41467-025-66806-5 (PMC12774961; doi:10.1038/s41467-025-66806-5)
Supplement: Supplementary file 3 — Supplementary Data 1 [file 41467_2025_66806_MOESM3_ESM.zip › DFT-optimized structures/1a.xyz]

36

 C                  3.91431200   -0.12907900    0.04731900
 C                  2.72007500    0.63462300   -0.09090100
 C                  2.82219200    2.02414100   -0.27589800
 C                  4.08543200    2.60873900   -0.31703500
 C                  5.25518100    1.83290700   -0.17734500
 C                  5.18643400    0.45339700    0.00658000
 C                  2.18347700   -1.55141000    0.18879200
 C                  1.61731900   -0.29915900    0.00251400
 H                  1.92583100    2.63852600   -0.38699900
 H                  4.17558800    3.68796200   -0.46066400
 H                  6.23147900    2.32163400   -0.21431500
 H                  6.09268700   -0.14584000    0.11417700
 H                  1.67581400   -2.50679900    0.30238300
 N                  3.55117600   -1.45745700    0.21514200
 C                  0.20183700   -0.00742900   -0.08085800
 H                 -0.06313300    1.05991700   -0.21286200
 N                 -0.69953800   -0.91908400   -0.02069800
 C                 -2.05738900   -0.58946900   -0.02994200
 C                 -2.95575800   -1.49040400   -0.63998900
 C                 -2.59150100    0.56450800    0.56910200
 C                 -4.31644600   -1.22571400   -0.69041000
 H                 -2.54692200   -2.39975700   -1.08473300
 C                 -3.96343400    0.83207800    0.53773400
 H                 -1.93006800    1.25237300    1.10014600
 C                 -4.83625200   -0.05848900   -0.10316200
 H                 -5.01187600   -1.91431000   -1.17411000
 H                 -4.33882800    1.73010900    1.02820900
 O                 -6.18209100    0.11022300   -0.19037600
 C                 -6.75997600    1.26105800    0.37579300
 H                 -6.36593300    2.18726300   -0.08128700
 H                 -7.83937300    1.20011900    0.18230200
 H                 -6.59495900    1.31071800    1.46779500
 C                  4.48032500   -2.55006900    0.38979500
 H                  5.15028800   -2.64039000   -0.48094000
 H                  5.09889300   -2.40108700    1.29000900
 H                  3.92080400   -3.48780800    0.50025900
