# Supplementary material for: Mechanochemical ligand-controlled regiodivergent hydroarylation of alkenes via iron-catalyzed C−H activation
Source: Nat Commun. 2025 Dec 26;17:150. doi: 10.1038/s41467-025-66806-5 (PMC12774961; doi:10.1038/s41467-025-66806-5)
Supplement: Supplementary file 3 — Supplementary Data 1 [file 41467_2025_66806_MOESM3_ESM.zip › DFT-optimized structures/2a.xyz]

24

 C                 -4.33295200   -0.26689300   -0.53063300
 C                 -3.33250800   -0.21575900    0.35266500
 H                 -5.22276600   -0.87804800   -0.35611500
 H                 -4.29993500    0.30633900   -1.46351000
 H                 -3.40783500   -0.81135800    1.27271300
 C                 -2.06966100    0.58067400    0.19494300
 H                 -2.12143100    1.18328800   -0.72828100
 H                 -1.98534500    1.29940500    1.03214400
 C                 -0.80565100   -0.29101500    0.17360600
 H                 -0.76978600   -0.90552300    1.09180000
 H                 -0.87677900   -1.00648800   -0.66470400
 C                  0.48690000    0.51608900    0.05288900
 H                  0.55026600    1.23184000    0.89332900
 H                  0.44718600    1.13369800   -0.86331000
 C                  1.74894800   -0.34615200    0.02636500
 H                  1.68417300   -1.06252400   -0.81351500
 H                  1.78901600   -0.96364700    0.94292200
 C                  3.04364100    0.45925900   -0.09616200
 H                  3.10537700    1.17498100    0.74358900
 H                  3.00065900    1.07587500   -1.01221300
 C                  4.29912500   -0.41095300   -0.12194800
 H                  4.28032600   -1.11277400   -0.97246700
 H                  5.21382200    0.19632600   -0.21079000
 H                  4.38600500   -1.01289000    0.79807100
