# Supplementary material for: Mechanochemical ligand-controlled regiodivergent hydroarylation of alkenes via iron-catalyzed C−H activation
Source: Nat Commun. 2025 Dec 26;17:150. doi: 10.1038/s41467-025-66806-5 (PMC12774961; doi:10.1038/s41467-025-66806-5)
Supplement: Supplementary file 3 — Supplementary Data 1 [file 41467_2025_66806_MOESM3_ESM.zip › DFT-optimized structures/int1-singlet.xyz]

106

 N                 -2.18236700    2.36804800   -0.93896800
 C                 -2.15922700    3.08981600    0.29261900
 C                 -3.14909300    2.82988700    1.25350900
 C                 -1.20672100    4.10799700    0.47249900
 C                 -3.13274900    3.57755800    2.43781100
 C                 -2.17505600    4.57146800    2.66965300
 H                 -3.88846300    3.37248200    3.20120300
 C                 -1.40913400    1.26049800   -1.30557900
 Fe                -0.21116200   -0.00874600   -0.46259800
 C                 -1.25571300   -1.73156700   -0.69590600
 H                 -1.19923200   -2.14726600   -1.71379600
 C                 -0.95041600    0.36264200    1.94702400
 C                  0.09475900    1.13057000    1.51612300
 H                 -1.93737000    0.80256400    2.07259200
 H                 -0.81391500   -0.64661900    2.32786700
 H                 -0.06286200    2.19378000    1.35163300
 C                 -2.80122100    1.99197200   -3.02541000
 H                 -3.24215200    1.97927200   -4.01854600
 C                 -3.02277400    2.80289900   -1.96662400
 H                 -3.68032600    3.65785800   -1.84132400
 C                 -1.22688000    4.82967200    1.66999400
 H                 -0.48207400    5.61520800    1.82624900
 C                 -0.11203500   -1.99684500    0.12724300
 H                 -0.25685200   -2.24034300    1.18761400
 H                  0.72709100   -2.55203900   -0.30973600
 C                 -0.18832700    4.38499200   -0.59934600
 H                  0.41677200    3.48833700   -0.79956000
 H                 -0.67445800    4.64880900   -1.55239300
 H                  0.48147600    5.20706700   -0.31078000
 C                 -4.19780900    1.77745600    1.00416300
 H                 -4.92396700    2.11191400    0.24438500
 H                 -3.74860400    0.84953000    0.62294400
 H                 -4.75407900    1.54800100    1.92395200
 C                 -2.14485800    5.32872500    3.97295400
 H                 -3.13846700    5.36329700    4.44431500
 H                 -1.45813600    4.84647400    4.69023800
 H                 -1.79420200    6.36254700    3.83175700
 N                 -1.83598600    1.08088400   -2.62175100
 C                 -1.44038900   -0.05600100   -3.40947000
 H                 -1.95495300   -0.95844500   -3.04633200
 H                 -1.72353200    0.11977900   -4.45629200
 N                 -0.01438200   -0.24346900   -3.34189300
 C                  0.65461400   -0.21966800   -2.13332500
 C                  0.83590900   -0.37108000   -4.43238000
 C                  2.08902800   -0.45643000   -3.92702200
 H                  0.47698700   -0.39913500   -5.45751600
 H                  3.05365800   -0.56060000   -4.41394800
 C                  3.14424900   -0.35759200   -1.71510500
 C                  3.83638100   -1.55798500   -1.49108500
 C                  3.63025500    0.87592200   -1.24432400
 C                  5.04753800   -1.49890600   -0.78748500
 C                  4.83426500    0.88372200   -0.53618700
 C                  5.56328400   -0.29160500   -0.30634300
 H                  5.59440100   -2.42697900   -0.60102000
 H                  5.21739200    1.83581300   -0.15785400
 C                  2.85663700    2.13699400   -1.51136700
 H                  2.77933600    2.33436200   -2.59327000
 H                  1.82407900    2.03484200   -1.14133000
 H                  3.32808500    3.00608300   -1.03214000
 C                  3.29083000   -2.86803500   -1.99452700
 H                  2.22449100   -2.97099100   -1.74421500
 H                  3.36783900   -2.94599300   -3.09166500
 H                  3.83713600   -3.71535500   -1.55713000
 C                  6.85602200   -0.24577200    0.46614100
 H                  6.68928400    0.12780300    1.48969500
 H                  7.31622400   -1.24083800    0.54540400
 H                  7.58324400    0.43139000   -0.01111800
 N                  1.97501200   -0.37131100   -2.53676600
 C                  1.49720600    0.61888200    1.39438400
 H                  2.19941700    1.45773400    1.27626200
 H                  1.60005100    0.00908900    0.44271300
 C                  1.95558200   -0.31191700    2.52038400
 H                  1.26494000   -1.16643200    2.57712900
 H                  1.86895700    0.22242200    3.48347200
 C                  3.37377300   -0.83646700    2.33099400
 H                  4.08313000    0.01007000    2.30708500
 H                  3.44730300   -1.30999900    1.33951700
 C                  3.80829000   -1.83778200    3.39947500
 H                  3.09827600   -2.68544000    3.41107400
 H                  3.73391100   -1.37219700    4.40015300
 C                  5.22650500   -2.37317400    3.19493300
 H                  5.93720300   -1.52753000    3.20204800
 H                  5.30129700   -2.81489700    2.18505100
 C                  5.64646400   -3.40370400    4.24132800
 H                  4.97506900   -4.27855200    4.23018900
 H                  6.67198900   -3.76777300    4.06856500
 H                  5.61067000   -2.97690900    5.25771500
 C                 -2.66802300   -1.78326500   -0.15353700
 H                 -3.33434400   -1.15841700   -0.77941700
 H                 -2.69344500   -1.33245800    0.85202200
 C                 -3.25468500   -3.19929900   -0.07415600
 H                 -2.59125400   -3.82473800    0.54930200
 H                 -3.24036600   -3.65880800   -1.08023500
 C                 -4.67727400   -3.24272500    0.48356700
 H                 -5.33413500   -2.60740300   -0.14012100
 H                 -4.68684200   -2.78133300    1.48876300
 C                 -5.27035600   -4.64904100    0.56942000
 H                 -4.61353600   -5.28410700    1.19254200
 H                 -5.26350100   -5.11057900   -0.43578900
 C                 -6.69207900   -4.68899100    1.13249800
 H                 -7.34646700   -4.05320800    0.50858300
 H                 -6.69627500   -4.22687800    2.13644600
 C                 -7.27496800   -6.09897000    1.21502800
 H                 -6.65935900   -6.74720000    1.86101600
 H                 -8.29799900   -6.09531000    1.62414000
 H                 -7.31509400   -6.57254100    0.21966400
