# Supplementary material for: Mechanochemical ligand-controlled regiodivergent hydroarylation of alkenes via iron-catalyzed C−H activation
Source: Nat Commun. 2025 Dec 26;17:150. doi: 10.1038/s41467-025-66806-5 (PMC12774961; doi:10.1038/s41467-025-66806-5)
Supplement: Supplementary file 3 — Supplementary Data 1 [file 41467_2025_66806_MOESM3_ESM.zip › DFT-optimized structures/int1-triplet.xyz]

106

 N                 -2.60564500   -2.78938100   -0.42088900
 C                 -2.77784700   -2.21757200   -1.71925000
 C                 -3.68398300   -1.15719000   -1.88174300
 C                 -2.01194400   -2.71115600   -2.78589600
 C                 -3.80872900   -0.59178500   -3.15394500
 C                 -3.06521100   -1.05811400   -4.24706200
 H                 -4.50394500    0.24075300   -3.29435400
 C                 -1.87970400   -2.20287100    0.58972900
 Fe                -0.50144400   -0.73906900    0.77261600
 C                 -1.83365400    0.77451000    1.78459300
 H                 -2.67973300    0.22268800    2.21411300
 C                 -0.47362200    0.15544700   -1.17792900
 C                  0.82200900    0.20892300   -0.63249900
 H                 -0.72581500   -0.61985400   -1.90363000
 H                 -1.09122100    1.05541000   -1.23713100
 H                  1.52217300   -0.57577600   -0.93954100
 C                 -2.75068700   -4.23687100    1.24332000
 H                 -2.95909900   -5.06003800    1.92152500
 C                 -3.13497900   -4.02387200   -0.04007500
 H                 -3.74960000   -4.61717100   -0.71063800
 C                 -2.17735300   -2.12086800   -4.04482700
 H                 -1.57994100   -2.48878100   -4.88354200
 C                 -0.59455300    0.69818200    2.44312100
 H                  0.14669400    1.48790800    2.28341600
 H                 -0.48755100    0.16237500    3.39152300
 C                 -1.00041100   -3.80344700   -2.55757100
 H                 -0.33950500   -3.54500600   -1.71531600
 H                 -1.47768300   -4.76302200   -2.30026000
 H                 -0.38057200   -3.96111500   -3.45114300
 C                 -4.46206100   -0.63907300   -0.70407100
 H                 -5.05498200   -1.43918600   -0.23191100
 H                 -3.76930000   -0.26040700    0.06185200
 H                 -5.14295500    0.17031400   -1.00148200
 C                 -3.19421700   -0.39850600   -5.59660100
 H                 -4.24548600   -0.17539900   -5.83736300
 H                 -2.64672600    0.55951100   -5.61780700
 H                 -2.78527100   -1.03124800   -6.39803600
 N                 -2.01545000   -3.11612700    1.61956700
 C                 -1.27948700   -2.93871900    2.84884600
 H                 -1.56905700   -1.97335700    3.29194200
 H                 -1.52622900   -3.74960000    3.54610300
 N                  0.14996400   -2.92482200    2.61588400
 C                  0.71714000   -1.99040800    1.77194900
 C                  1.07903000   -3.84448500    3.09063200
 C                  2.27644200   -3.47716100    2.56848100
 H                  0.81427500   -4.65599300    3.76319100
 H                  3.27116900   -3.89533100    2.69121600
 C                  3.08402600   -1.64419700    1.09595400
 C                  3.66901200   -0.53551300    1.72559200
 C                  3.49273300   -2.07924200   -0.17452700
 C                  4.69416300    0.13755700    1.05116500
 C                  4.51850600   -1.37446600   -0.81313400
 C                  5.13199800   -0.26481600   -0.21601700
 H                  5.14983500    1.01181300    1.52356200
 H                  4.83348600   -1.68942100   -1.81179100
 C                  2.79514400   -3.23648200   -0.83769700
 H                  2.90452700   -4.16706700   -0.25776800
 H                  1.71388800   -3.03816900   -0.91407700
 H                  3.18888300   -3.41200200   -1.84832400
 C                  3.16197600   -0.06625900    3.06198100
 H                  2.10419300    0.22902400    2.98164700
 H                  3.21235400   -0.86653200    3.81770800
 H                  3.74152400    0.79292500    3.42681400
 C                  6.24175400    0.47508700   -0.91840400
 H                  6.29265300    1.52470700   -0.59357700
 H                  7.22241000    0.01502200   -0.70551500
 H                  6.10460200    0.46245000   -2.01012900
 N                  2.04146600   -2.35234500    1.77475100
 C                  1.50522800    1.48825800   -0.21306100
 H                  2.08782900    1.33257600    0.70889100
 H                  0.75219200    2.25749900    0.02711500
 C                  2.45498400    2.02681600   -1.29178500
 H                  1.87052300    2.30869900   -2.18588300
 H                  3.12368900    1.20890700   -1.61209100
 C                  3.30639600    3.20652000   -0.82675700
 H                  3.88680300    2.89707200    0.06206500
 H                  2.65044400    4.02776600   -0.48284800
 C                  4.26481600    3.73374200   -1.89412200
 H                  3.68416900    4.09666700   -2.76229100
 H                  4.87751400    2.89643600   -2.27592400
 C                  5.19057400    4.84694600   -1.40167200
 H                  5.77249800    4.47558200   -0.53795800
 H                  4.58008000    5.68157700   -1.01201100
 C                  6.14455200    5.36548700   -2.47649600
 H                  5.58982600    5.77566200   -3.33695400
 H                  6.80056800    6.16270100   -2.09177600
 H                  6.79022100    4.55706800   -2.85911600
 C                 -2.23402700    1.98873300    0.98357100
 H                 -2.86771000    1.70734300    0.12466900
 H                 -1.33519600    2.45704000    0.55073900
 C                 -2.98336000    3.03645900    1.81959100
 H                 -2.34816600    3.33636800    2.67216100
 H                 -3.88331000    2.57233300    2.26443800
 C                 -3.39309600    4.27347000    1.02045500
 H                 -4.01982800    3.96323200    0.16346400
 H                 -2.49133100    4.73480200    0.57667300
 C                 -4.14401600    5.32159900    1.84158100
 H                 -3.51754100    5.63091900    2.69888100
 H                 -5.04713900    4.86096000    2.28394100
 C                 -4.55072700    6.56043700    1.04171600
 H                 -5.17564300    6.24884800    0.18501600
 H                 -3.64697700    7.01885000    0.60078100
 C                 -5.30072700    7.60128600    1.87158900
 H                 -4.68576800    7.95633300    2.71557200
 H                 -5.57972300    8.48058600    1.26917800
 H                 -6.22734600    7.17995800    2.29643700
