# Supplementary material for: Mechanochemical ligand-controlled regiodivergent hydroarylation of alkenes via iron-catalyzed C−H activation
Source: Nat Commun. 2025 Dec 26;17:150. doi: 10.1038/s41467-025-66806-5 (PMC12774961; doi:10.1038/s41467-025-66806-5)
Supplement: Supplementary file 3 — Supplementary Data 1 [file 41467_2025_66806_MOESM3_ESM.zip › DFT-optimized structures/int3-singlet.xyz]

82

 N                  1.33912000   -2.44796200    0.52830300
 C                  2.21634100   -1.47552900    1.09681700
 C                  3.42805000   -1.19776200    0.44465200
 C                  1.83592500   -0.81114400    2.27496500
 C                  4.26736700   -0.22427500    0.99811300
 C                  3.91431000    0.47603100    2.15783400
 H                  5.21342800    0.00212900    0.50065300
 C                  0.30484500   -2.11321100   -0.32473600
 Fe                -0.43295100   -0.43020400   -0.79128900
 C                 -0.58225800    1.05596800    0.54481800
 C                 -0.62945900    1.54795000   -0.79783200
 H                 -1.44980900    1.22827900    1.18526900
 H                  0.36217100    1.09169100    1.11003600
 H                 -1.46668600    2.12467100   -1.19420500
 C                  0.43185100   -4.39286000   -0.00612900
 H                  0.14799900   -5.43430300   -0.13252600
 C                  1.41730800   -3.82478300    0.73724200
 H                  2.16078900   -4.26642700    1.39428000
 C                  2.69891200    0.16550400    2.78364700
 H                  2.40934300    0.70339800    3.69071800
 C                  0.52391400   -1.13887700    2.93311200
 H                 -0.29619200   -0.98144400    2.21419200
 H                  0.48661700   -2.19484000    3.24682400
 H                  0.35292700   -0.50730600    3.81582400
 C                  3.78874100   -1.91766200   -0.82769800
 H                  3.90152300   -3.00173900   -0.66404500
 H                  2.99362700   -1.79323600   -1.58014500
 H                  4.72917000   -1.53377700   -1.24661700
 C                  4.79866800    1.57069000    2.69842200
 H                  4.85296300    1.54257700    3.79784600
 H                  5.82151500    1.49774500    2.30030600
 H                  4.40633200    2.56346800    2.41789000
 N                 -0.21557800   -3.34613200   -0.65476200
 C                 -1.34738800   -3.40682100   -1.54332600
 H                 -1.02405800   -3.12871300   -2.56410000
 H                 -1.74155700   -4.43175700   -1.56925200
 N                 -2.38472700   -2.51127200   -1.09427900
 C                 -2.12308500   -1.18371300   -0.73657900
 C                 -3.72606000   -2.85099200   -0.97020600
 C                 -4.36173300   -1.74141400   -0.52436500
 H                 -4.10680900   -3.83944900   -1.21316300
 H                 -5.40807400   -1.55846200   -0.29843100
 C                 -3.75879200    0.58033800    0.00957700
 C                 -3.99292800    1.54220900   -0.98574400
 C                 -3.92284800    0.86953600    1.37278000
 C                 -4.37481900    2.82651400   -0.58368500
 C                 -4.31187200    2.16553700    1.73022900
 C                 -4.53487400    3.15839100    0.76805700
 H                 -4.55001400    3.58902500   -1.34802500
 H                 -4.43203300    2.40811500    2.78983900
 C                 -3.64383500   -0.18557300    2.40997000
 H                 -4.33584100   -1.03858200    2.32008400
 H                 -2.62727100   -0.58929600    2.28205100
 H                 -3.73426800    0.22360500    3.42602400
 C                 -3.81063000    1.18527700   -2.43617900
 H                 -2.77689700    0.84555400   -2.60930300
 H                 -4.47408100    0.35606700   -2.73127300
 H                 -4.01908700    2.04557600   -3.08763800
 C                 -4.90381000    4.56237400    1.17615300
 H                 -4.00543800    5.20074400    1.24028400
 H                 -5.58289600    5.03012500    0.44673800
 H                 -5.39145200    4.58272900    2.16234800
 N                 -3.39779200   -0.74413200   -0.38288400
 C                  0.61796700    1.43937100   -1.60550600
 H                  0.44276800    1.73653200   -2.65262100
 H                  0.94124300    0.30915400   -1.72115100
 C                  1.88768000    2.11800400   -1.07060900
 H                  2.02297100    1.84258200   -0.01243900
 H                  1.72255200    3.20987900   -1.08538300
 C                  3.15928600    1.77184800   -1.83958700
 H                  3.03310000    2.01801300   -2.91053300
 H                  3.31320500    0.67995800   -1.79727500
 C                  4.40202000    2.47523100   -1.29565300
 H                  4.45492400    2.31239500   -0.20543600
 H                  4.29683100    3.56765500   -1.42979400
 C                  5.71061800    2.00847200   -1.93324900
 H                  5.67269900    2.18754800   -3.02294300
 H                  5.79608600    0.91262700   -1.81554300
 C                  6.94624900    2.68344300   -1.34036100
 H                  7.02497000    2.48470900   -0.25799100
 H                  7.87544700    2.32820200   -1.81377400
 H                  6.90287200    3.77791500   -1.46839500
