# Supplementary material for: Mechanochemical ligand-controlled regiodivergent hydroarylation of alkenes via iron-catalyzed C−H activation
Source: Nat Commun. 2025 Dec 26;17:150. doi: 10.1038/s41467-025-66806-5 (PMC12774961; doi:10.1038/s41467-025-66806-5)
Supplement: Supplementary file 3 — Supplementary Data 1 [file 41467_2025_66806_MOESM3_ESM.zip › DFT-optimized structures/int3-triplet.xyz]

82

 N                 -0.17470400   -2.90343400    0.43464200
 C                  1.09848800   -2.44360600    0.89970800
 C                  2.25768300   -3.08753900    0.43944000
 C                  1.16136300   -1.34493100    1.77428400
 C                  3.49744900   -2.62766700    0.90207000
 C                  3.59969300   -1.54930200    1.78816400
 H                  4.40793800   -3.11608100    0.54458800
 C                 -0.91100500   -2.27776600   -0.54450200
 Fe                -0.93391600   -0.41842300   -1.30172100
 C                 -0.18143500    1.16444000   -2.31767900
 C                  0.82390200    0.15468700   -2.11310800
 H                 -0.61092600    1.29801600   -3.31941800
 H                 -0.14862500    2.09357900   -1.73086300
 H                  1.08219700   -0.46814200   -2.98384400
 C                 -1.97159000   -4.17279000    0.20637400
 H                 -2.75005900   -4.92996500    0.25107400
 C                 -0.81285600   -4.05190600    0.90439200
 H                 -0.37872200   -4.67540900    1.68058700
 C                  2.42052900   -0.91866800    2.20611100
 H                  2.48208300   -0.05959200    2.88003700
 C                 -0.09168500   -0.62783700    2.19007500
 H                 -0.56689800   -0.13812800    1.32161800
 H                 -0.83912600   -1.32552700    2.59774600
 H                  0.11922800    0.14241700    2.94439100
 C                  2.16308200   -4.20471600   -0.56600800
 H                  1.66510300   -5.09514700   -0.14894300
 H                  1.56812700   -3.88697700   -1.43704300
 H                  3.16047800   -4.50607700   -0.91506700
 C                  4.93973900   -1.05319700    2.26770400
 H                  5.00331200   -1.07570900    3.36802400
 H                  5.76341500   -1.66182200    1.86742200
 H                  5.10872300   -0.01084600    1.95295000
 N                 -2.00531500   -3.10738900   -0.68894200
 C                 -3.13814800   -2.67372600   -1.48306900
 H                 -2.78934300   -2.50281100   -2.51447600
 H                 -3.91020700   -3.45410700   -1.47831200
 N                 -3.69175400   -1.43849500   -0.97256100
 C                 -2.87504500   -0.33034800   -0.83029900
 C                 -4.90859200   -1.27453500   -0.31238700
 C                 -4.89088300   -0.02807500    0.22501000
 H                 -5.68864800   -2.03148000   -0.31942000
 H                 -5.64622300    0.51639200    0.78385100
 C                 -3.18821200    1.81083900    0.34816600
 C                 -3.01550100    2.84514200   -0.59228500
 C                 -2.88595900    1.99068800    1.70808000
 C                 -2.49916400    4.06207500   -0.14031600
 C                 -2.37752300    3.23239700    2.11351500
 C                 -2.16705500    4.27452100    1.20561700
 H                 -2.35320300    4.87046100   -0.86238100
 H                 -2.12946500    3.38123000    3.16828900
 C                 -3.11196800    0.88981600    2.71258900
 H                 -4.15990700    0.87012400    3.05795200
 H                 -2.89846900   -0.09776800    2.28385300
 H                 -2.47639800    1.03069800    3.59822100
 C                 -3.37576600    2.63440100   -2.03629400
 H                 -2.72063900    1.86670100   -2.47505900
 H                 -4.41120600    2.27119900   -2.13736000
 H                 -3.27302600    3.56633100   -2.60935400
 C                 -1.58467700    5.59285400    1.64847100
 H                 -0.56765600    5.73088100    1.24374800
 H                 -2.19076900    6.44009700    1.28898600
 H                 -1.52051900    5.66034100    2.74436300
 N                 -3.65846400    0.53858900   -0.10080300
 C                  1.97518200    0.35375700   -1.15046200
 H                  2.35549000   -0.62359400   -0.81348500
 H                  1.61682800    0.86259400   -0.23689000
 C                  3.15198200    1.15927100   -1.71750500
 H                  2.80333600    2.16969400   -1.99680600
 H                  3.49540200    0.68826800   -2.65719200
 C                  4.32383900    1.25851200   -0.74117300
 H                  4.66514500    0.23804400   -0.48952300
 H                  3.96572500    1.69203000    0.21179500
 C                  5.51048200    2.07458000   -1.25066200
 H                  5.17542700    3.10079300   -1.49066800
 H                  5.86610400    1.64625200   -2.20630900
 C                  6.67741600    2.14155100   -0.26345600
 H                  7.00815000    1.11394500   -0.02552400
 H                  6.31845700    2.56760100    0.69146400
 C                  7.86457300    2.95688000   -0.77359600
 H                  7.57016000    3.99826400   -0.98630900
 H                  8.68688100    2.98559000   -0.04072900
 H                  8.26578400    2.53291200   -1.70940000
