# Supplementary material for: Mechanochemical ligand-controlled regiodivergent hydroarylation of alkenes via iron-catalyzed C−H activation
Source: Nat Commun. 2025 Dec 26;17:150. doi: 10.1038/s41467-025-66806-5 (PMC12774961; doi:10.1038/s41467-025-66806-5)
Supplement: Supplementary file 3 — Supplementary Data 1 [file 41467_2025_66806_MOESM3_ESM.zip › DFT-optimized structures/int5-singlet.xyz]

118

 N                  1.43859000    3.32910500    0.36719000
 C                  0.18609800    3.97394600    0.09942200
 C                 -0.06462700    4.53558200   -1.16000800
 C                 -0.74344200    4.07842000    1.15081800
 C                 -1.32527100    5.10386800   -1.38745000
 C                 -2.30693100    5.14732800   -0.39201400
 H                 -1.54720100    5.51258900   -2.37695200
 C                  1.68461200    1.95322700    0.47650400
 Fe                 0.88530800    0.26617600   -0.08834200
 C                 -0.97748200    1.06065400   -0.38817000
 H                 -1.02019500    1.98489900    0.18387800
 C                  3.46249800    3.23922500    1.25091800
 H                  4.44719400    3.41784800    1.67407900
 C                  2.50802600    4.09842700    0.82656500
 H                  2.47009200    5.18363200    0.82138600
 C                 -1.98378500    4.66065400    0.88196800
 H                 -2.72660900    4.71524200    1.68261200
 C                 -0.27227100    1.12924200   -1.62619000
 H                 -0.57343300    0.43605800   -2.42372000
 H                  0.07759200    2.09123700   -2.00610700
 C                 -0.40367500    3.54346300    2.51532100
 H                 -0.09664400    2.49013300    2.45635400
 H                  0.44137600    4.09596300    2.95854600
 H                 -1.26167000    3.62115100    3.19721900
 C                  0.99101500    4.54054500   -2.23504900
 H                  1.86542500    5.14171900   -1.93560800
 H                  1.35509100    3.52410000   -2.44212700
 H                  0.59674300    4.95798600   -3.17172500
 C                 -3.69052400    5.66864200   -0.68147500
 H                 -4.08261400    6.26568400    0.15666100
 H                 -3.71066600    6.29089100   -1.58832700
 H                 -4.39018200    4.82906200   -0.83795900
 N                  2.95886000    1.96348400    1.04152200
 C                  3.66689000    0.76205400    1.42130400
 H                  4.07594000    0.25639800    0.53974100
 H                  4.50076500    1.04000200    2.07905600
 N                  2.79395600   -0.13737600    2.12166100
 C                  1.59023600   -0.51767300    1.56682600
 C                  3.05548800   -0.73796400    3.34423900
 C                  1.99722600   -1.54606400    3.59358200
 H                  3.95904200   -0.54527700    3.91611800
 H                  1.77027100   -2.19253700    4.43565400
 C                 -0.12795600   -2.10758200    2.51620400
 C                 -0.13219200   -3.49063700    2.26084500
 C                 -1.29935400   -1.41308700    2.85553800
 C                 -1.34614900   -4.17512500    2.36342600
 C                 -2.49729900   -2.13704700    2.92246300
 C                 -2.53934800   -3.51669600    2.69090100
 H                 -1.36785700   -5.24610200    2.14442800
 H                 -3.42083100   -1.60335600    3.16200700
 C                 -1.25004500    0.06776700    3.09654100
 H                 -0.58612400    0.31297100    3.94183900
 H                 -0.83324400    0.56427400    2.20576100
 H                 -2.24895400    0.47446200    3.30529200
 C                  1.12828500   -4.19176700    1.82913700
 H                  1.60377900   -3.64654900    0.99963900
 H                  1.87135400   -4.24475100    2.64158500
 H                  0.91239800   -5.21660400    1.49683500
 C                 -3.83497400   -4.28343200    2.76820100
 H                 -3.99908400   -4.87824700    1.85507400
 H                 -3.83069000   -4.98974900    3.61553200
 H                 -4.69571000   -3.61103200    2.89531400
 N                  1.11990200   -1.41133800    2.51465500
 C                  4.99507500   -0.19988800   -1.58376500
 C                  4.35657200   -1.45726200   -1.35935600
 C                  5.14629200   -2.58217100   -1.08022400
 C                  6.53554100   -2.44619300   -1.04948100
 C                  7.14729200   -1.19994700   -1.28042900
 C                  6.38623100   -0.05827700   -1.54594400
 C                  2.76502300    0.15844200   -1.70596900
 C                  2.93085700   -1.21561600   -1.44211700
 H                  4.67841600   -3.55026100   -0.88616400
 H                  7.15932000   -3.31822000   -0.83969900
 H                  8.23674200   -1.12198500   -1.25054900
 H                  6.86394000    0.90749000   -1.72220600
 H                  1.86115500    0.65512700   -2.06911000
 N                  4.01140100    0.75495500   -1.78949600
 C                  4.25217300    2.15122600   -2.05725500
 H                  4.92146900    2.58596000   -1.29766100
 H                  4.70574700    2.30404100   -3.05168500
 H                  3.29980600    2.69106500   -2.00922700
 C                  1.82153100   -2.10374900   -1.35841300
 H                  1.94698400   -3.15990600   -1.64236800
 N                  0.63762300   -1.64699500   -1.00678700
 C                 -0.46604500   -2.43418200   -1.40273100
 C                 -1.55118600   -2.64966800   -0.53853300
 C                 -0.52078400   -3.01256400   -2.68164800
 C                 -2.62820900   -3.43333100   -0.92210500
 H                 -1.53365400   -2.18552500    0.43875600
 C                 -1.60466300   -3.80085500   -3.08302300
 H                  0.28420800   -2.81151700   -3.39128800
 C                 -2.66760100   -4.02184700   -2.19724000
 H                 -3.46657300   -3.60132300   -0.24488700
 H                 -1.61221300   -4.21805400   -4.08978000
 O                 -3.76768800   -4.76968200   -2.48262000
 C                 -3.86583800   -5.37154200   -3.74958900
 H                 -3.03868000   -6.08153300   -3.93457200
 H                 -4.81663300   -5.92142100   -3.76602800
 H                 -3.87222300   -4.62247600   -4.56262800
 C                 -2.31424200    0.35034800   -0.29141500
 H                 -2.40149100   -0.41965600   -1.06985000
 H                 -2.44749700   -0.16767000    0.67272700
 C                 -3.46532700    1.35192500   -0.45646500
 H                 -3.33719100    1.88649500   -1.41492800
 H                 -3.38412100    2.12934500    0.32518800
 C                 -4.85516100    0.72117600   -0.39782300
 H                 -4.97059300    0.17752400    0.55892900
 H                 -4.94433700   -0.04736000   -1.18753700
 C                 -5.99052200    1.73465200   -0.54337400
 H                 -5.87218400    2.27734300   -1.50014200
 H                 -5.89592700    2.50299500    0.24739800
 C                 -7.38973700    1.12013300   -0.48289700
 H                 -7.48196800    0.35363100   -1.27350000
 H                 -7.50527200    0.57783900    0.47321500
 C                 -8.51216700    2.14643700   -0.62935400
 H                 -8.44119600    2.67938000   -1.59248300
 H                 -9.50696900    1.67514500   -0.58168600
 H                 -8.46417200    2.90617000    0.16901000
