# Supplementary material for: Mechanochemical ligand-controlled regiodivergent hydroarylation of alkenes via iron-catalyzed C−H activation
Source: Nat Commun. 2025 Dec 26;17:150. doi: 10.1038/s41467-025-66806-5 (PMC12774961; doi:10.1038/s41467-025-66806-5)
Supplement: Supplementary file 3 — Supplementary Data 1 [file 41467_2025_66806_MOESM3_ESM.zip › DFT-optimized structures/int5-triplet.xyz]

118

 N                  1.49049800    3.24893800    0.53378800
 C                  0.19812400    3.76704800    0.19461800
 C                 -0.06621200    4.23891100   -1.10088600
 C                 -0.76276800    3.85113000    1.22022300
 C                 -1.33328900    4.77261300   -1.36185000
 C                 -2.32013000    4.86165000   -0.37261100
 H                 -1.55388400    5.12898600   -2.37144300
 C                  1.89338300    1.92512800    0.46023300
 Fe                 1.33328500    0.23678400   -0.30446800
 C                 -1.81276500    1.26584700   -1.01024700
 H                 -1.64183200    2.08924300   -0.31549400
 C                  3.35966100    3.18759800    1.71750100
 H                  4.25052800    3.37979700    2.30884300
 C                  2.38397700    4.02002300    1.28350000
 H                  2.23455500    5.08595900    1.42535700
 C                 -2.01316500    4.40056600    0.91356600
 H                 -2.76963700    4.46229400    1.70070000
 C                 -0.85269300    0.96522500   -1.89492400
 H                 -0.95457400    0.14403600   -2.60843800
 H                  0.06716800    1.55092600   -1.93964300
 C                 -0.44960900    3.37279400    2.61408300
 H                  0.13584000    2.44393300    2.59827000
 H                  0.14750800    4.11802400    3.16560900
 H                 -1.37191400    3.19323300    3.18358300
 C                  0.98552200    4.17793000   -2.17287700
 H                  1.86552200    4.78250900   -1.90136100
 H                  1.34733200    3.15097100   -2.31763000
 H                  0.59446400    4.54711400   -3.13063500
 C                 -3.68882800    5.40260000   -0.69485000
 H                 -4.17490600    5.82957000    0.19497800
 H                 -3.64299200    6.18091100   -1.47125000
 H                 -4.34347700    4.59924300   -1.07287900
 N                  3.05152100    1.92960600    1.21530100
 C                  3.69017200    0.69515300    1.61001800
 H                  4.13965300    0.19701000    0.74344800
 H                  4.47920600    0.91599000    2.33914300
 N                  2.71462000   -0.19586200    2.21916600
 C                  1.55700500   -0.52239800    1.56769700
 C                  2.84940500   -0.86629300    3.42632300
 C                  1.74032900   -1.64082400    3.54986300
 H                  3.71091700   -0.74403000    4.07693900
 H                  1.42254800   -2.32007500    4.33487900
 C                 -0.26495700   -2.12217900    2.18236100
 C                 -0.20378400   -3.48919700    1.85727000
 C                 -1.48557800   -1.45089700    2.33911900
 C                 -1.40632100   -4.18832100    1.73955900
 C                 -2.66543500   -2.19369900    2.20192900
 C                 -2.64677200   -3.56251200    1.91320900
 H                 -1.37511400   -5.24445400    1.46061400
 H                 -3.62540300   -1.68256000    2.31619200
 C                 -1.51873200    0.02837300    2.61148500
 H                 -0.89996300    0.29451200    3.48281800
 H                 -1.11161500    0.58849700    1.75546900
 H                 -2.54505600    0.37572400    2.79542400
 C                  1.11789800   -4.16562800    1.60793600
 H                  1.77597000   -3.52078000    1.00888500
 H                  1.64983700   -4.39258600    2.54728200
 H                  0.97052600   -5.10701600    1.06216000
 C                 -3.91952300   -4.34488100    1.72031900
 H                 -3.98760400   -4.71716000    0.68466700
 H                 -3.95382400   -5.22217400    2.38698600
 H                 -4.80852100   -3.72949300    1.92217700
 N                  0.96606800   -1.42006300    2.40964200
 C                  5.14743000    0.35513900   -1.41061800
 C                  4.73528700   -1.00542900   -1.24749000
 C                  5.68298900   -1.97667900   -0.91183600
 C                  7.02954000   -1.61100000   -0.75400800
 C                  7.42135900   -0.27788200   -0.91477000
 C                  6.48671700    0.72205200   -1.23383500
 C                  2.82310500    0.36158200   -1.69630900
 C                  3.29674400   -1.03411400   -1.41674500
 H                  5.37397000   -3.01575500   -0.77071900
 H                  7.77269800   -2.37010000   -0.49836200
 H                  8.47103700   -0.00171800   -0.78406700
 H                  6.80683400    1.76086700   -1.33695400
 H                  2.28129300    0.47116300   -2.65985500
 N                  4.04814200    1.14134500   -1.68436600
 C                  4.09581700    2.52663100   -2.03388900
 H                  5.12586600    2.82188900   -2.27889600
 H                  3.47569200    2.72144300   -2.92693200
 H                  3.73239100    3.18766700   -1.22523000
 C                  2.36084300   -2.03444800   -1.27683800
 H                  2.65281100   -3.09357700   -1.24093800
 N                  1.06234400   -1.66007000   -1.14551400
 C                  0.03218800   -2.54969100   -1.37004100
 C                 -1.28123400   -2.18466000   -0.99325100
 C                  0.18576900   -3.82954600   -1.95183500
 C                 -2.36245800   -3.02611400   -1.17771000
 H                 -1.41360200   -1.22455600   -0.50977600
 C                 -0.89831600   -4.70550000   -2.09680500
 H                  1.16226300   -4.14935400   -2.31784300
 C                 -2.18380600   -4.31197100   -1.71029200
 H                 -3.36446300   -2.71983200   -0.87334300
 H                 -0.72135800   -5.68712000   -2.53813000
 O                 -3.30650800   -5.10022500   -1.78786400
 C                 -3.17484600   -6.39123300   -2.32103200
 H                 -2.48027600   -7.01686500   -1.72854800
 H                 -4.17290200   -6.85068400   -2.29796700
 H                 -2.81488700   -6.37207300   -3.36677100
 C                 -3.14074700    0.58460500   -0.86822900
 H                 -3.29126500   -0.14155900   -1.68242000
 H                 -3.14820100   -0.00341900    0.06956700
 C                 -4.30413900    1.58102500   -0.81645100
 H                 -4.31786500    2.17094500   -1.75031100
 H                 -4.11905800    2.30753000   -0.00491900
 C                 -5.66474900    0.92015400   -0.60550400
 H                 -5.63837800    0.32353300    0.32537100
 H                 -5.85061800    0.19512600   -1.41868400
 C                 -6.82246800    1.91575600   -0.53699700
 H                 -6.84728200    2.51063500   -1.46910100
 H                 -6.63126400    2.64229600    0.27506700
 C                 -8.18855400    1.26344300   -0.31882700
 H                 -8.37649900    0.53864500   -1.13129600
 H                 -8.16034100    0.66842400    0.61197400
 C                 -9.33712600    2.26854000   -0.25117400
 H                 -9.41041100    2.85338100   -1.18334800
 H                -10.30645500    1.76964800   -0.09365900
 H                 -9.19224700    2.98488700    0.57492100
