# Supplementary material for: Mechanochemical ligand-controlled regiodivergent hydroarylation of alkenes via iron-catalyzed C−H activation
Source: Nat Commun. 2025 Dec 26;17:150. doi: 10.1038/s41467-025-66806-5 (PMC12774961; doi:10.1038/s41467-025-66806-5)
Supplement: Supplementary file 3 — Supplementary Data 1 [file 41467_2025_66806_MOESM3_ESM.zip › DFT-optimized structures/int7-quintet.xyz]

118

 N                 -2.30934200    1.35664600    2.77573300
 C                 -3.53246200    1.39561700    2.02044500
 C                 -3.69270700    2.41568000    1.06575600
 C                 -4.51136800    0.41925000    2.25116000
 C                 -4.89179900    2.45078800    0.34818000
 C                 -5.90734200    1.50816900    0.56183500
 H                 -5.02640900    3.22626400   -0.41035200
 C                 -1.19520600    0.70061100    2.36522800
 Fe                -0.88076800   -0.66386000    0.77515600
 C                 -1.23103400   -2.74828700   -2.55702400
 H                 -1.24168600   -2.55484800   -1.47610600
 C                 -0.78977900    1.83628400    4.29894900
 H                 -0.20373900    2.19679100    5.14006200
 C                 -2.08832300    2.05912500    3.95579100
 H                 -2.86753100    2.64282200    4.43687200
 C                 -5.69902500    0.50245700    1.51217900
 H                 -6.47500600   -0.24954900    1.67797500
 C                 -1.86596600   -3.82903900   -3.02060100
 H                 -2.38897200   -4.51222200   -2.34575100
 C                 -4.26428100   -0.70712500    3.21703900
 H                 -3.49629800   -1.38112700    2.79878100
 H                 -3.89191600   -0.34410900    4.18779100
 H                 -5.18152100   -1.28676600    3.39134800
 C                 -2.59598400    3.41158800    0.80544000
 H                 -2.32372100    3.96640800    1.71798000
 H                 -1.68961700    2.89833300    0.44873000
 H                 -2.89684300    4.13371400    0.03506500
 C                 -7.17324700    1.55841200   -0.25527400
 H                 -7.58479200    2.57913500   -0.29685400
 H                 -6.97938800    1.24806700   -1.29660700
 H                 -7.94676100    0.89148000    0.15224400
 N                 -0.27048100    1.00006500    3.31740400
 C                  1.13702400    0.66416700    3.16309000
 H                  1.53890000    1.24769700    2.32630300
 H                  1.66403500    0.92411600    4.08896100
 N                  1.36080000   -0.74174000    2.88301500
 C                  0.81164700   -1.38657500    1.81053300
 C                  2.25477400   -1.55127100    3.57267000
 C                  2.26365200   -2.74612100    2.92244600
 H                  2.80372800   -1.21182200    4.44661300
 H                  2.80907900   -3.66482900    3.11600300
 C                  1.11706100   -3.65431500    0.89236900
 C                  1.96616800   -3.74943400   -0.22296500
 C                  0.03378700   -4.52385900    1.08939400
 C                  1.69093000   -4.73989000   -1.16931000
 C                 -0.20174300   -5.49635900    0.10911200
 C                  0.60613700   -5.61449700   -1.02681200
 H                  2.33388300   -4.82085400   -2.04959400
 H                 -1.04851700   -6.17578200    0.23782500
 C                 -0.86682200   -4.38608200    2.28503200
 H                 -0.29609800   -4.25578900    3.21767700
 H                 -1.50321800   -3.49226200    2.15374100
 H                 -1.51509500   -5.26700400    2.39298400
 C                  3.11533700   -2.79455400   -0.40006400
 H                  2.75279600   -1.75996600   -0.48149300
 H                  3.81126900   -2.82758300    0.45345100
 H                  3.68162300   -3.02269800   -1.31241300
 C                  0.29391500   -6.62169800   -2.10081500
 H                  1.21046700   -7.05209500   -2.53277200
 H                 -0.32994000   -7.44367100   -1.71970100
 H                 -0.26057900   -6.13224600   -2.91968400
 N                  1.37657600   -2.62193000    1.85903200
 C                 -2.38222500    1.62663400   -2.49906800
 C                 -1.12712500    2.28859600   -2.40861300
 C                 -0.87751400    3.38036200   -3.25491100
 C                 -1.86653900    3.78406000   -4.15448900
 C                 -3.10372200    3.11586500   -4.22481400
 C                 -3.37653200    2.02375200   -3.39646500
 C                 -1.20020400    0.54943500   -0.86027000
 C                 -0.39245100    1.60118600   -1.36338700
 H                  0.07700400    3.91143200   -3.21460300
 H                 -1.67845700    4.63261400   -4.81715400
 H                 -3.85908300    3.45300900   -4.93884400
 H                 -4.33232800    1.49908500   -3.45132000
 H                 -2.06926200   -1.84457200    1.02360500
 N                 -2.37796400    0.59387600   -1.56663200
 C                 -3.47761800   -0.33723200   -1.42264800
 H                 -4.41016600    0.20259300   -1.20433500
 H                 -3.60869000   -0.92953800   -2.34278100
 H                 -3.25297700   -1.01542400   -0.58939600
 C                  0.93305800    1.91668600   -0.94720300
 H                  1.43813100    2.69886900   -1.54634800
 N                  1.57793300    1.34252300    0.02283000
 C                  2.87425400    1.75270500    0.33986400
 C                  3.77304600    0.79097700    0.85578000
 C                  3.34277900    3.07559600    0.22725300
 C                  5.07680200    1.12424300    1.19683700
 H                  3.42529200   -0.23642800    0.96123300
 C                  4.65343200    3.42095400    0.57110000
 H                  2.66561400    3.85794300   -0.12081600
 C                  5.53648900    2.44399400    1.05181200
 H                  5.77197000    0.37252500    1.57602900
 H                  4.96972100    4.45894100    0.46714100
 O                  6.82807400    2.67805900    1.41226900
 C                  7.35395800    3.97042200    1.23716800
 H                  6.82303000    4.72029700    1.85256400
 H                  8.40435000    3.93063000    1.55588900
 H                  7.31196900    4.29203100    0.18034300
 H                 -1.88953900   -4.06735700   -4.08994000
 C                 -0.49203400   -1.73951000   -3.38698200
 H                 -0.45981600   -2.06389400   -4.44178400
 H                 -1.05031100   -0.78707300   -3.36883300
 C                  0.92177700   -1.46717900   -2.86299000
 H                  1.51623900   -2.39503100   -2.91988400
 H                  0.84939800   -1.21251500   -1.79200400
 C                  1.64532800   -0.33351200   -3.58620300
 H                  1.02378900    0.57555900   -3.52490600
 H                  1.73611100   -0.56900100   -4.66302800
 C                  3.02724500   -0.04071800   -3.00075000
 H                  3.69227000   -0.90966700   -3.16270600
 H                  2.93428500    0.06690800   -1.90821100
 C                  3.69281200    1.21747200   -3.55746200
 H                  3.79542100    1.12764600   -4.65438000
 H                  3.02070000    2.07857600   -3.39001700
 C                  5.05446300    1.50445500   -2.92580400
 H                  5.75738200    0.67238400   -3.10073300
 H                  5.51119300    2.41857100   -3.33849900
 H                  4.96442200    1.63736600   -1.83645700
