# Supplementary material for: Mechanochemical ligand-controlled regiodivergent hydroarylation of alkenes via iron-catalyzed C−H activation
Source: Nat Commun. 2025 Dec 26;17:150. doi: 10.1038/s41467-025-66806-5 (PMC12774961; doi:10.1038/s41467-025-66806-5)
Supplement: Supplementary file 3 — Supplementary Data 1 [file 41467_2025_66806_MOESM3_ESM.zip › DFT-optimized structures/int7-singlet.xyz]

118

 N                 -2.81633900   -2.10952900    0.60575600
 C                 -3.85748900   -1.36341400   -0.04540000
 C                 -4.62440200   -0.46774100    0.71907000
 C                 -4.19806400   -1.68563200   -1.36946300
 C                 -5.71979900    0.14981000    0.10448500
 C                 -6.08224600   -0.13316700   -1.21826400
 H                 -6.30392900    0.87103100    0.68169500
 C                 -1.45592500   -1.87707900    0.65078700
 Fe                -0.24724500   -0.55863200   -0.15190200
 C                  1.21229100    0.87405300   -0.89503600
 H                  2.17067300    0.35396500   -0.89240200
 C                 -2.03522200   -3.78526700    1.81417200
 H                 -1.85881100   -4.66947700    2.41991200
 C                 -3.17469000   -3.25971900    1.30794000
 H                 -4.20786800   -3.58632500    1.37014900
 C                 -5.31456500   -1.05858500   -1.93548300
 H                 -5.58764800   -1.30005800   -2.96645600
 C                  0.31084100    0.53039500   -1.89401600
 H                  0.59287800   -0.14599700   -2.69467300
 C                 -3.38794300   -2.68646500   -2.14536800
 H                 -2.34674300   -2.34137200   -2.22726900
 H                 -3.35980600   -3.66423800   -1.63710300
 H                 -3.79703700   -2.83313600   -3.15467800
 C                 -4.31003400   -0.21396500    2.16762300
 H                 -4.67013600   -1.04720800    2.79591300
 H                 -3.22874100   -0.11965400    2.32902000
 H                 -4.78819400    0.71078100    2.51604200
 C                 -7.24521600    0.57685700   -1.86295900
 H                 -8.06611300    0.73947800   -1.14789800
 H                 -6.93992200    1.57079900   -2.23505700
 H                 -7.64044200    0.01257100   -2.72074100
 N                 -1.01549300   -2.93348700    1.41132800
 C                  0.37089100   -3.13176500    1.74607400
 H                  0.69496800   -2.38816200    2.48259600
 H                  0.48290400   -4.13062300    2.18635700
 N                  1.20329200   -3.05946000    0.56835800
 C                  1.09981500   -2.06101100   -0.37215100
 C                  2.20544900   -3.97748300    0.29180700
 C                  2.76623400   -3.57735000   -0.87292000
 H                  2.43079400   -4.81635800    0.94389900
 H                  3.56741700   -4.00111500   -1.47027300
 C                  2.37721600   -1.84040300   -2.54715700
 C                  3.52812600   -1.06049200   -2.73072400
 C                  1.51527800   -2.15030400   -3.61834600
 C                  3.77056200   -0.54077400   -4.01148600
 C                  1.79920600   -1.61076500   -4.87356500
 C                  2.91725600   -0.79079300   -5.08813400
 H                  4.65780100    0.07998900   -4.16444700
 H                  1.12837300   -1.83458400   -5.70772000
 C                  0.30126400   -3.00540000   -3.38585300
 H                  0.57036400   -3.97275000   -2.93190300
 H                 -0.37571900   -2.49975800   -2.67993100
 H                 -0.23636200   -3.19759900   -4.32453800
 C                  4.49176800   -0.74866500   -1.61316500
 H                  4.31820500    0.26736700   -1.22243400
 H                  4.39852100   -1.44412000   -0.77024400
 H                  5.52964800   -0.78338400   -1.97690900
 C                  3.17569800   -0.19078200   -6.44649900
 H                  4.19407600    0.21732000   -6.52255700
 H                  3.04267800   -0.93563900   -7.24703800
 H                  2.47076500    0.63301900   -6.65122300
 N                  2.09120600   -2.42136100   -1.26653900
 C                 -3.01524400    2.55241500    0.60690500
 C                 -2.30328500    2.45504000    1.83776800
 C                 -2.66798300    3.29542600    2.89766200
 C                 -3.72054600    4.20018500    2.72146200
 C                 -4.41188500    4.27881600    1.50097400
 C                 -4.06266900    3.45384300    0.42389700
 C                 -1.48439900    0.86976000    0.31102100
 C                 -1.34006300    1.39791100    1.63050500
 H                 -2.14267100    3.24219400    3.85484000
 H                 -4.01060600    4.85711900    3.54548500
 H                 -5.23030300    4.99404300    1.38779700
 H                 -4.59834700    3.51558500   -0.52529100
 H                 -1.06173600   -0.94187800   -1.35811200
 N                 -2.48614400    1.60275900   -0.27575800
 C                 -2.94656500    1.47982500   -1.63842700
 H                 -4.04334500    1.44483900   -1.66865400
 H                 -2.60636400    2.33303200   -2.25093600
 H                 -2.54950200    0.54995100   -2.05552500
 C                 -0.24333200    0.92289800    2.36062700
 H                  0.01761400    1.35326500    3.33844800
 N                  0.53440500    0.00926000    1.80756900
 C                  1.68296200   -0.39194300    2.50907400
 C                  2.87896300   -0.65356600    1.80831400
 C                  1.69930900   -0.59198800    3.90255800
 C                  4.02252800   -1.09003000    2.46180200
 H                  2.89081300   -0.49479000    0.73525700
 C                  2.84926600   -1.02653000    4.57197500
 H                  0.78329500   -0.43579300    4.47633200
 C                  4.02416100   -1.28319400    3.85335800
 H                  4.94523100   -1.28347000    1.91077900
 H                  2.80708100   -1.17298700    5.65134000
 O                  5.19094000   -1.71985600    4.40402000
 C                  5.25438300   -1.89534500    5.79716600
 H                  4.54137800   -2.66348200    6.15068500
 H                  6.27562400   -2.22699400    6.02888900
 H                  5.05162700   -0.95455200    6.34141000
 H                 -0.46178600    1.24949000   -2.16912700
 C                  1.27225600    2.24437800   -0.27164000
 H                  0.28337800    2.72574800   -0.32076600
 H                  1.52728500    2.17939500    0.79874300
 C                  2.30668700    3.14127100   -0.96496100
 H                  2.05450000    3.22643700   -2.03749700
 H                  3.29902600    2.65255600   -0.92997400
 C                  2.41096500    4.53541300   -0.34759300
 H                  2.66164400    4.43995600    0.72505900
 H                  1.41794900    5.02036400   -0.37795600
 C                  3.43783300    5.43947100   -1.02914400
 H                  3.18601700    5.53460300   -2.10199400
 H                  4.43090700    4.95287200   -0.99848300
 C                  3.54153400    6.83455600   -0.41047000
 H                  2.54839200    7.31810000   -0.44121500
 H                  3.79272000    6.73686700    0.66126800
 C                  4.57001300    7.73062700   -1.09878900
 H                  4.32396900    7.87404500   -2.16442900
 H                  4.62166500    8.72711600   -0.63159400
 H                  5.57918100    7.28765200   -1.05265200
