# Supplementary material for: Mechanochemical ligand-controlled regiodivergent hydroarylation of alkenes via iron-catalyzed C−H activation
Source: Nat Commun. 2025 Dec 26;17:150. doi: 10.1038/s41467-025-66806-5 (PMC12774961; doi:10.1038/s41467-025-66806-5)
Supplement: Supplementary file 3 — Supplementary Data 1 [file 41467_2025_66806_MOESM3_ESM.zip › DFT-optimized structures/int7-triplet.xyz]

118

 N                 -2.92661800   -1.55217600    1.75893800
 C                 -4.04499900   -1.17713000    0.94109000
 C                 -4.64345700    0.07320300    1.18302900
 C                 -4.57949100   -2.09621600    0.02454400
 C                 -5.78411400    0.40568200    0.44368200
 C                 -6.33000600   -0.46841600   -0.50512800
 H                 -6.24862600    1.38138400    0.60919000
 C                 -1.59148400   -1.36837000    1.48693900
 Fe                -0.60688900   -0.84839200   -0.11759900
 C                  0.72063500   -0.02149000   -1.63686500
 H                  1.69403900   -0.40469700   -1.33112900
 C                 -1.91308500   -2.11674000    3.63728100
 H                 -1.61653700   -2.43437200    4.63273200
 C                 -3.13316100   -2.00932900    3.05906700
 H                 -4.12983900   -2.21225800    3.43798000
 C                 -5.71746800   -1.71281900   -0.69671100
 H                 -6.14093500   -2.41395700   -1.42109200
 C                 -0.16749900   -0.92150900   -2.21267800
 H                  0.13383500   -1.93795400   -2.45210900
 C                 -3.95210400   -3.44956200   -0.16320800
 H                 -2.92210300   -3.32886200   -0.53801500
 H                 -3.88715600   -3.99690100    0.79129500
 H                 -4.52775500   -4.05866700   -0.87408200
 C                 -4.09407100    1.01545800    2.22022500
 H                 -4.34639900    0.67301000    3.23830600
 H                 -2.99935400    1.08534500    2.16168200
 H                 -4.50378800    2.02494300    2.08674100
 C                 -7.52830900   -0.05973000   -1.32357600
 H                 -8.23267000    0.54623200   -0.73340700
 H                 -7.22114300    0.55259300   -2.18956200
 H                 -8.06891500   -0.93381700   -1.71599800
 N                 -0.99524600   -1.71826300    2.67325900
 C                  0.41206300   -1.51338200    2.93185100
 H                  0.63091600   -0.43994800    2.86363400
 H                  0.65171400   -1.89814900    3.93011800
 N                  1.22660500   -2.20005300    1.95431900
 C                  1.03726800   -2.03065900    0.61649100
 C                  2.28657700   -3.04271900    2.24941900
 C                  2.78706200   -3.44269100    1.05323700
 H                  2.59496800   -3.26876900    3.26602900
 H                  3.60217200   -4.11419500    0.80196300
 C                  2.20283800   -3.10386300   -1.32114400
 C                  3.26237800   -2.49636400   -2.01600900
 C                  1.33500400   -4.02169800   -1.93602500
 C                  3.41198800   -2.80131000   -3.37313500
 C                  1.52980500   -4.29730200   -3.29476500
 C                  2.55255900   -3.68981600   -4.03210000
 H                  4.22330500   -2.32659700   -3.93152000
 H                  0.85740400   -5.00346500   -3.78926900
 C                  0.20561500   -4.64883200   -1.16544100
 H                  0.55237100   -5.07016700   -0.20875800
 H                 -0.55472600   -3.88522500   -0.92452600
 H                 -0.27086000   -5.45005200   -1.74724900
 C                  4.20182300   -1.53362900   -1.33678300
 H                  3.67249900   -0.62737200   -1.00326100
 H                  4.66942000   -1.97260200   -0.44217900
 H                  5.00158500   -1.22070400   -2.02149000
 C                  2.71238400   -3.96169400   -5.50604900
 H                  3.77204300   -3.96519400   -5.80391500
 H                  2.27074700   -4.92850600   -5.78962800
 H                  2.20917900   -3.18145500   -6.10292100
 N                  2.01650300   -2.81912400    0.07305100
 C                 -2.72409900    2.79900500   -0.25110900
 C                 -1.75662200    3.22676200    0.69658300
 C                 -1.85364200    4.52511100    1.21862500
 C                 -2.89594700    5.35473100    0.79585400
 C                 -3.84226500    4.91069500   -0.14485100
 C                 -3.76386000    3.62236200   -0.68513700
 C                 -1.31516800    1.01830200    0.08697100
 C                 -0.86278800    2.09940200    0.89360500
 H                 -1.12793400    4.88755000    1.95127600
 H                 -2.97731500    6.36664800    1.20095800
 H                 -4.64588600    5.58006400   -0.46143300
 H                 -4.49368200    3.27684100   -1.41976500
 H                 -1.51312100   -1.98648500   -0.78987600
 N                 -2.42246400    1.47964900   -0.58933000
 C                 -3.11634700    0.77118200   -1.64169200
 H                 -4.19840100    0.93291700   -1.56069100
 H                 -2.78148900    1.11568200   -2.63566700
 H                 -2.91231200   -0.30036700   -1.54397500
 C                  0.35847600    2.13603600    1.62151900
 H                  0.60419700    3.10726000    2.09464900
 N                  1.19815200    1.14681300    1.69164700
 C                  2.37472500    1.22601400    2.43342200
 C                  3.44297400    0.37965200    2.05661000
 C                  2.55871400    2.02190700    3.58040800
 C                  4.63725700    0.35640900    2.76276400
 H                  3.30486400   -0.25708300    1.18296000
 C                  3.75887500    2.00470300    4.29924000
 H                  1.74207600    2.65381300    3.93594600
 C                  4.81193300    1.17368900    3.89264400
 H                  5.46171500   -0.29261900    2.46028400
 H                  3.85306900    2.63536500    5.18358700
 O                  6.01426400    1.07989400    4.52734400
 C                  6.25089100    1.89513100    5.64741500
 H                  5.54751200    1.67909600    6.47320400
 H                  7.27285600    1.67845400    5.98718800
 H                  6.17697100    2.97000700    5.39897300
 H                 -1.00879900   -0.54551300   -2.80027000
 C                  0.74131200    1.45540900   -1.93499100
 H                 -0.26263600    1.80944300   -2.21711400
 H                  1.02881800    2.02273400   -1.03772100
 C                  1.72703200    1.78175900   -3.06591700
 H                  1.43942400    1.22382800   -3.97557100
 H                  2.73241700    1.40993400   -2.79297700
 C                  1.80903300    3.27538800   -3.37927200
 H                  2.08991800    3.82358300   -2.46138500
 H                  0.80294000    3.64598900   -3.64903900
 C                  2.79280700    3.61998700   -4.49715500
 H                  2.51097500    3.07068400   -5.41500400
 H                  3.79904700    3.24936900   -4.22537400
 C                  2.87450000    5.11514600   -4.80956600
 H                  1.86834600    5.48331300   -5.08017300
 H                  3.15480000    5.66133500   -3.89078000
 C                  3.86127500    5.45016800   -5.92691300
 H                  3.58522300    4.94455400   -6.86759200
 H                  3.89790300    6.53267800   -6.12862500
 H                  4.88269900    5.12429000   -5.66765600
