# Supplementary material for: Mechanochemical ligand-controlled regiodivergent hydroarylation of alkenes via iron-catalyzed C−H activation
Source: Nat Commun. 2025 Dec 26;17:150. doi: 10.1038/s41467-025-66806-5 (PMC12774961; doi:10.1038/s41467-025-66806-5)
Supplement: Supplementary file 3 — Supplementary Data 1 [file 41467_2025_66806_MOESM3_ESM.zip › DFT-optimized structures/int9-branched-quintet.xyz]

118

 N                 -1.68398300   -2.03482400   -2.70297700
 C                 -2.94944600   -2.33029700   -2.09915700
 C                 -3.16516500   -3.61624000   -1.57918900
 C                 -3.92007900   -1.31951800   -2.03294400
 C                 -4.38055900   -3.86055000   -0.93031300
 C                 -5.36419800   -2.86948200   -0.80999000
 H                 -4.56251900   -4.85176200   -0.50617000
 C                 -0.61763500   -1.56117900   -2.00011800
 Fe                -0.19460100   -0.84629700   -0.02231500
 C                 -1.59244000   -0.06250500    1.30729000
 H                 -0.91742400    0.66407600    1.80464600
 C                 -0.10491000   -1.78175400   -4.21714800
 H                  0.52275400   -1.73901100   -5.10312100
 C                 -1.39560400   -2.17903300   -4.05726100
 H                 -2.12688500   -2.55053600   -4.76892800
 C                 -5.12317500   -1.61397700   -1.38196400
 H                 -5.88447300   -0.83324300   -1.30468200
 C                 -3.66655300    0.03105400   -2.64898600
 H                 -2.68245800    0.42198400   -2.35481900
 H                 -3.67986300   -0.02683300   -3.75047400
 H                 -4.42822500    0.75684400   -2.33441200
 C                 -2.13078400   -4.69752500   -1.75235100
 H                 -2.08740500   -5.03281400   -2.80249900
 H                 -1.12458100   -4.34264500   -1.48870400
 H                 -2.36542100   -5.57225000   -1.13059300
 C                 -6.63967300   -3.13705400   -0.05290200
 H                 -7.48001700   -2.55275600   -0.45689700
 H                 -6.91304400   -4.20239600   -0.08266800
 H                 -6.52635600   -2.85617800    1.00849100
 N                  0.34784500   -1.41900800   -2.95554900
 C                  1.64653000   -0.84567800   -2.64527400
 H                  2.15313400   -1.42459300   -1.85628100
 H                  2.25962600   -0.83764200   -3.55433700
 N                  1.50659000    0.50884600   -2.14987500
 C                  0.81253300    0.76144900   -1.00614700
 C                  2.08467100    1.65325100   -2.67883800
 C                  1.72434400    2.67082100   -1.85468100
 H                  2.72071400    1.64322600   -3.55847800
 H                  1.96614600    3.72863500   -1.87467100
 C                  0.31026200    2.87409800    0.18746900
 C                  0.76775700    2.75292500    1.51011100
 C                 -0.74874300    3.72978300   -0.16031800
 C                  0.13458200    3.52602300    2.49033000
 C                 -1.34011100    4.49013600    0.85396000
 C                 -0.91706800    4.39809500    2.18490400
 H                  0.47400100    3.43724900    3.52584200
 H                 -2.17096800    5.15307200    0.59960800
 C                 -1.25746400    3.80773600   -1.57702700
 H                 -0.55725000    4.33950800   -2.24145600
 H                 -1.39789500    2.80205600   -2.00219500
 H                 -2.22090500    4.33443600   -1.61498800
 C                  1.88424700    1.81004500    1.86122000
 H                  1.54610300    0.76224900    1.81868900
 H                  2.71848500    1.89372000    1.15144000
 H                  2.26008000    2.00702000    2.87497300
 C                 -1.61785600    5.17066100    3.27228700
 H                 -2.39539200    4.54806800    3.74801700
 H                 -0.91940600    5.48160800    4.06396900
 H                 -2.11517300    6.06827600    2.87596000
 N                  0.93941700    2.10708400   -0.84834300
 C                  1.34762900   -3.97165000    2.42614300
 C                  2.58583200   -3.28440800    2.33955100
 C                  3.66080600   -3.72748500    3.12710900
 C                  3.47700300   -4.81932900    3.97694500
 C                  2.23925800   -5.48697700    4.04666800
 C                  1.15710700   -5.07262200    3.26690300
 C                  1.04942100   -2.27835300    0.89627200
 C                  2.39354500   -2.23629000    1.35241200
 H                  4.63219900   -3.22884100    3.07902100
 H                  4.30753800   -5.16577900    4.59730000
 H                  2.12374800   -6.34083900    4.71884500
 H                  0.19763000   -5.59127500    3.31814000
 N                  0.46505900   -3.34597800    1.55536900
 C                 -0.88357400   -3.82435900    1.36117200
 H                 -0.87637400   -4.84681600    0.94812500
 H                 -1.44109300   -3.83894400    2.30969200
 H                 -1.40276300   -3.15846300    0.66345700
 C                  3.46081700   -1.39025500    0.91206000
 H                  4.35601200   -1.39143200    1.56633000
 N                  3.48810800   -0.69977700   -0.18292900
 C                  4.54969800    0.16098900   -0.44773200
 C                  5.01125000    0.29033500   -1.77740700
 C                  5.17211000    0.96250200    0.52758700
 C                  6.03703100    1.16310000   -2.11064800
 H                  4.55940800   -0.33879600   -2.54664600
 C                  6.20135700    1.85281800    0.20070600
 H                  4.82763200    0.90863400    1.56168600
 C                  6.64157500    1.96179400   -1.12422800
 H                  6.39976800    1.24852500   -3.13715100
 H                  6.64200400    2.46192500    0.99010000
 O                  7.62670800    2.80182200   -1.54811000
 C                  8.28474300    3.60177600   -0.59766400
 H                  8.78882300    2.99342100    0.17579900
 H                  9.04155800    4.18286700   -1.14194700
 H                  7.59141200    4.30122600   -0.09463500
 C                 -2.68335500    0.74105600    0.59862500
 H                 -2.24039900    1.31303700   -0.23604400
 H                 -3.40408900    0.04470900    0.13557900
 C                 -3.46361100    1.73621500    1.46944800
 H                 -4.03780600    1.19602900    2.24235900
 H                 -2.74214300    2.37009700    2.01112600
 C                 -4.41037900    2.62776300    0.66801900
 H                 -3.84199600    3.11371100   -0.14576800
 H                 -5.17284000    2.00279900    0.16518700
 C                 -5.10324700    3.70570200    1.50016400
 H                 -4.33463400    4.30805500    2.01825100
 H                 -5.69642100    3.22830200    2.30200500
 C                 -6.00407700    4.63615600    0.68703000
 H                 -6.77334800    4.03560300    0.16825300
 H                 -5.40493900    5.10798100   -0.11361800
 C                 -6.67808600    5.71932400    1.52769900
 H                 -5.93018000    6.35544500    2.03043500
 H                 -7.31138600    5.27615600    2.31432700
 C                 -2.15503300   -0.98115600    2.39046900
 H                 -2.85705900   -1.72288700    1.96903800
 H                 -1.35644400   -1.53684700    2.90718900
 H                 -2.71538100   -0.43548700    3.17662400
 H                 -7.31682500    6.37570100    0.91527200
