# Supplementary material for: Mechanochemical ligand-controlled regiodivergent hydroarylation of alkenes via iron-catalyzed C−H activation
Source: Nat Commun. 2025 Dec 26;17:150. doi: 10.1038/s41467-025-66806-5 (PMC12774961; doi:10.1038/s41467-025-66806-5)
Supplement: Supplementary file 3 — Supplementary Data 1 [file 41467_2025_66806_MOESM3_ESM.zip › DFT-optimized structures/int9-branched-singlet.xyz]

118

 N                  0.48616900   -1.55360100    2.59149300
 C                  1.67361900   -2.20775800    2.12232400
 C                  1.61519400   -3.54211300    1.70284900
 C                  2.86927100   -1.46972600    2.09873800
 C                  2.79427700   -4.12500000    1.21848300
 C                  3.99668800   -3.41548200    1.14814800
 H                  2.76354300   -5.16098800    0.87032100
 C                 -0.22820500   -0.63456000    1.86641500
 Fe                -0.20234400    0.04742600    0.03618800
 C                 -0.82053600    0.77307500   -1.78160600
 H                 -0.62168600    1.84791800   -1.82167700
 C                 -1.06822000   -0.85176000    4.00209600
 H                 -1.73832600   -0.65428000    4.83410500
 C                 -0.01008800   -1.69483700    3.88645600
 H                  0.44453000   -2.37285400    4.60243300
 C                  4.01523200   -2.08904400    1.60032400
 H                  4.94542000   -1.51784800    1.54523400
 C                  2.88877500   -0.05102400    2.59485200
 H                  2.16865900    0.55285300    2.02622200
 H                  2.59646500    0.00703100    3.65671300
 H                  3.88729300    0.39357700    2.48799800
 C                  0.32933900   -4.32234700    1.76214700
 H                  0.05027000   -4.56623000    2.80140100
 H                 -0.50353000   -3.75339300    1.32979900
 H                  0.41923000   -5.26889400    1.21105300
 C                  5.24821700   -4.03869000    0.58922800
 H                  5.08422300   -5.08740400    0.30157100
 H                  5.58137600   -3.49014500   -0.30530100
 H                  6.07000600   -4.00963800    1.32392100
 N                 -1.18166000   -0.21770500    2.76708500
 C                 -2.19389900    0.72209100    2.36652700
 H                 -2.88353600    0.24788400    1.64871000
 H                 -2.76911200    1.03141000    3.24875700
 N                 -1.60484400    1.90975300    1.76723300
 C                 -0.56129400    1.90217500    0.85371600
 C                 -2.08601200    3.18273600    2.03726100
 C                 -1.31735500    4.03412800    1.31972300
 H                 -2.92579800    3.36503100    2.70174700
 H                 -1.31966300    5.11743700    1.24895000
 C                  0.75283000    3.91993700    0.05410200
 C                  0.75386300    4.40640900   -1.26005100
 C                  1.82984700    4.17231000    0.93346300
 C                  1.91047900    5.06458700   -1.71178800
 C                  2.94815700    4.84383400    0.44167400
 C                  3.01795600    5.27885300   -0.89065800
 H                  1.92925600    5.43281900   -2.74136500
 H                  3.79216700    5.02696500    1.11230400
 C                  1.77926300    3.70126400    2.36358500
 H                  0.94446000    4.16650500    2.91201600
 H                  1.62412100    2.61322500    2.42032100
 H                  2.71274300    3.94334000    2.88951600
 C                 -0.43022900    4.30292000   -2.18480300
 H                 -1.34135400    3.99359100   -1.66271900
 H                 -0.61438600    5.27546500   -2.66761800
 H                 -0.24681200    3.56688600   -2.98223300
 C                  4.26221600    5.94919700   -1.41305200
 H                  5.05107200    5.20404000   -1.61401000
 H                  4.06929000    6.48743400   -2.35240100
 H                  4.67167300    6.66427600   -0.68252700
 N                 -0.39363200    3.25886100    0.62028200
 C                  3.69864600   -0.54952000   -1.43276100
 C                  3.03195700   -1.76660300   -1.75037400
 C                  3.73519700   -2.76281800   -2.43905000
 C                  5.07147400   -2.53791900   -2.79086000
 C                  5.71484100   -1.33421600   -2.46053100
 C                  5.02952100   -0.31977100   -1.77561600
 C                  1.55986800   -0.32403800   -0.60300300
 C                  1.69703700   -1.61511300   -1.23094400
 H                  3.24970800   -3.70760900   -2.69638300
 H                  5.62478900   -3.31226100   -3.32857100
 H                  6.75875100   -1.18136500   -2.74520500
 H                  5.52612000    0.62077200   -1.52771800
 N                  2.79607900    0.27334300   -0.75466300
 C                  3.13110400    1.60426000   -0.34060300
 H                  4.06239300    1.62128500    0.24902100
 H                  3.24935600    2.28652900   -1.19919500
 H                  2.31280300    1.96697400    0.27627900
 C                  0.56358800   -2.43018800   -1.25337900
 H                  0.57180600   -3.43437400   -1.70066800
 N                 -0.52871900   -1.94968900   -0.69107800
 C                 -1.74561800   -2.62575300   -0.76630900
 C                 -2.64991700   -2.57421000    0.31852000
 C                 -2.15218800   -3.33900600   -1.90804900
 C                 -3.88456400   -3.20651000    0.26467100
 H                 -2.35312600   -2.03991900    1.22017200
 C                 -3.39169900   -3.98440900   -1.96884700
 H                 -1.49877000   -3.36195200   -2.78181500
 C                 -4.27194800   -3.92141100   -0.88087000
 H                 -4.57584500   -3.17003400    1.10917500
 H                 -3.66412700   -4.51556900   -2.88093000
 O                 -5.50312400   -4.50455700   -0.84319600
 C                 -5.93708300   -5.23265100   -1.96425500
 H                 -5.26926200   -6.08539500   -2.18724700
 H                 -6.93721900   -5.61851900   -1.72409200
 H                 -6.00660000   -4.59869700   -2.86767600
 C                 -0.42693000    0.16315900   -3.11565200
 H                 -0.52905100   -0.93288500   -3.12560200
 H                 -1.04354200    0.54895100   -3.95481100
 H                  0.62594700    0.38237200   -3.35509000
 C                 -2.26805600    0.53057800   -1.36278800
 H                 -2.31635000    0.07723600   -0.32341300
 H                 -2.72551700   -0.27274300   -1.96455700
 C                 -3.17862200    1.75654800   -1.32568900
 H                 -3.27580300    2.15949200   -2.34972900
 H                 -2.69252700    2.55182000   -0.73725900
 C                 -4.56658400    1.49499500   -0.74257100
 H                 -5.08938400    0.73619800   -1.35222900
 H                 -4.45980000    1.03841300    0.25979500
 C                 -5.42942300    2.75046300   -0.62548000
 H                 -5.54885000    3.20655100   -1.62564400
 H                 -4.89027600    3.50267400   -0.01880300
 C                 -6.80930300    2.50219600   -0.01473400
 H                 -6.68574800    2.04276500    0.98337000
 H                 -7.34422200    1.75081300   -0.62286700
 C                 -7.65882600    3.76642900    0.10418600
 H                 -7.82914300    4.22568800   -0.88384000
 H                 -8.64472700    3.55632200    0.54852800
 H                 -7.16233600    4.52312500    0.73498700
