# Supplementary material for: Mechanochemical ligand-controlled regiodivergent hydroarylation of alkenes via iron-catalyzed C−H activation
Source: Nat Commun. 2025 Dec 26;17:150. doi: 10.1038/s41467-025-66806-5 (PMC12774961; doi:10.1038/s41467-025-66806-5)
Supplement: Supplementary file 3 — Supplementary Data 1 [file 41467_2025_66806_MOESM3_ESM.zip › DFT-optimized structures/int9-branched-triplet.xyz]

118

 N                  1.80696500    2.80364800    1.90244900
 C                  2.96164600    2.36458700    1.17038400
 C                  3.92083800    1.54470400    1.78194900
 C                  3.14002200    2.87614600   -0.13026100
 C                  5.05140500    1.19109600    1.02954600
 C                  5.25724300    1.66376000   -0.26835500
 H                  5.79517000    0.53052800    1.48382300
 C                  0.53151300    2.29798900    1.82684700
 Fe                -0.44455400    0.67386300    1.06687700
 C                  0.91659100   -0.55737600    1.99706800
 H                  1.87273300   -0.05222300    1.77683100
 C                  0.60214400    4.20722500    3.11160300
 H                  0.20328200    4.99298600    3.74694700
 C                  1.86237000    3.96326600    2.67610000
 H                  2.79414000    4.49756500    2.83380000
 C                  4.29835600    2.52428500   -0.82352600
 H                  4.44814200    2.91846000   -1.83178000
 C                  2.10000400    3.77159600   -0.74733400
 H                  1.11870800    3.27558400   -0.76532000
 H                  1.97472400    4.70263500   -0.17034100
 H                  2.36968500    4.03597700   -1.77857300
 C                  3.79220600    1.06032200    3.20227000
 H                  4.61326800    1.46228900    3.81903700
 H                  2.84079300    1.35317200    3.65875100
 H                  3.85410200   -0.03725600    3.24320700
 C                  6.45533200    1.23649900   -1.07563700
 H                  7.24860600    0.82103800   -0.43737200
 H                  6.17312100    0.45677900   -1.80451300
 H                  6.87585800    2.07709200   -1.64921600
 N                 -0.18345400    3.18857400    2.58820200
 C                 -1.60874000    3.04497400    2.76951200
 H                 -1.80714400    2.14028600    3.36422500
 H                 -1.99272400    3.92176800    3.30657300
 N                 -2.27782300    2.93219400    1.49916400
 C                 -1.92498900    1.95258300    0.59763000
 C                 -3.36665600    3.68869800    1.07782900
 C                 -3.72936100    3.17584500   -0.12365700
 H                 -3.77833000    4.50833400    1.66011700
 H                 -4.52127500    3.45404400   -0.81217800
 C                 -3.00977700    1.29955100   -1.55914000
 C                 -4.04411000    0.35230500   -1.56944700
 C                 -2.14849100    1.48135600   -2.65256900
 C                 -4.17997000   -0.45308200   -2.70824300
 C                 -2.34132600    0.67662700   -3.77723700
 C                 -3.33936800   -0.30776900   -3.81621600
 H                 -4.95970600   -1.21894300   -2.71800200
 H                 -1.67626700    0.80513200   -4.63425500
 C                 -1.03423900    2.48685400   -2.58917000
 H                 -1.40118000    3.48651900   -2.30650000
 H                 -0.30387000    2.18062300   -1.82680100
 H                 -0.50925000    2.55989000   -3.55102500
 C                 -4.98972500    0.20803700   -0.40693500
 H                 -4.46802800    0.33351900    0.54988400
 H                 -5.78856300    0.96869300   -0.44907500
 H                 -5.46244500   -0.78238800   -0.40692700
 C                 -3.47636300   -1.19959000   -5.02425100
 H                 -4.36466600   -1.84391100   -4.95475300
 H                 -3.55217400   -0.61021500   -5.95243200
 H                 -2.59506900   -1.85522200   -5.13382800
 N                 -2.85264500    2.12750000   -0.40025000
 C                 -3.69172300   -2.03300400    1.78640800
 C                 -3.21492900   -2.39905800    0.49494400
 C                 -3.89175300   -3.39802100   -0.21842900
 C                 -5.01244200   -4.00543700    0.35653300
 C                 -5.46620300   -3.63086300    1.63306100
 C                 -4.80791300   -2.63454600    2.36530900
 C                 -1.91449000   -0.65477900    1.33735400
 C                 -2.10163600   -1.51985400    0.22793600
 H                 -3.55505500   -3.69101300   -1.21593200
 H                 -5.54662000   -4.78369800   -0.19453000
 H                 -6.34572800   -4.11913200    2.05954300
 H                 -5.17100400   -2.33559200    3.35097700
 N                 -2.87725400   -0.99427000    2.25761800
 C                 -3.07199700   -0.36056200    3.53781300
 H                 -3.91200900    0.35811500    3.51879400
 H                 -3.28056600   -1.11224300    4.31496500
 H                 -2.14976200    0.16477500    3.81180900
 C                 -1.24077500   -1.41712300   -0.88581800
 H                 -1.30106000   -2.17847700   -1.67758600
 N                 -0.35059200   -0.45879300   -0.94220000
 C                  0.57551600   -0.42368600   -1.99050100
 C                  1.82890800    0.17594300   -1.75455100
 C                  0.34116300   -0.95229100   -3.27299700
 C                  2.79568700    0.23801400   -2.74896000
 H                  2.03538600    0.57236800   -0.76079300
 C                  1.30687600   -0.88814100   -4.28141000
 H                 -0.62013300   -1.40996900   -3.50011000
 C                  2.54726900   -0.28907400   -4.02512700
 H                  3.76695700    0.69101200   -2.55788300
 H                  1.07398700   -1.30449000   -5.26172100
 O                  3.55629000   -0.17216400   -4.93516400
 C                  3.36511900   -0.70222400   -6.22220000
 H                  2.52201900   -0.21711700   -6.74877100
 H                  4.28969100   -0.51271100   -6.78457400
 H                  3.17931900   -1.79202300   -6.19735200
 C                  0.68870100   -0.53205800    3.51225100
 H                  1.51954300   -0.97891200    4.09361400
 H                  0.55010600    0.49016400    3.90671500
 H                 -0.21605500   -1.10543400    3.77712100
 C                  1.06260500   -1.98972700    1.48043700
 H                  0.16493700   -2.58025700    1.73825800
 H                  1.10571100   -1.98360300    0.38071500
 C                  2.31107100   -2.73109200    1.97981700
 H                  2.29775600   -2.81470000    3.08141500
 H                  3.20678800   -2.12890700    1.73299400
 C                  2.46964800   -4.12765800    1.37860200
 H                  2.48189300   -4.04737500    0.27569800
 H                  1.57629300   -4.73202500    1.62241200
 C                  3.72323500   -4.86756600    1.84502700
 H                  4.61613200   -4.26065000    1.60308100
 H                  3.71021800   -4.95064800    2.94813000
 C                  3.88405100   -6.26214500    1.23749900
 H                  2.99161900   -6.86713900    1.48007800
 H                  3.89613000   -6.17689600    0.13569700
 C                  5.14131600   -6.99118200    1.70922200
 H                  5.13929700   -7.12104100    2.80463700
 H                  5.22956400   -7.99132600    1.25518900
 H                  6.05157500   -6.42501300    1.44885500
