# Supplementary material for: Mechanochemical ligand-controlled regiodivergent hydroarylation of alkenes via iron-catalyzed C−H activation
Source: Nat Commun. 2025 Dec 26;17:150. doi: 10.1038/s41467-025-66806-5 (PMC12774961; doi:10.1038/s41467-025-66806-5)
Supplement: Supplementary file 3 — Supplementary Data 1 [file 41467_2025_66806_MOESM3_ESM.zip › DFT-optimized structures/int9-linear-quintet.xyz]

118

 N                  0.73321500   -2.39533300    2.84825700
 C                  1.78859300   -3.15540800    2.24650100
 C                  1.45134500   -4.31084700    1.52272300
 C                  3.11070900   -2.70008200    2.36411300
 C                  2.48622700   -4.99828700    0.87902800
 C                  3.81686200   -4.56555300    0.94831900
 H                  2.24313300   -5.89592800    0.30406300
 C                 -0.11277900   -1.62051800    2.11719900
 Fe                -0.12688100   -0.93861500    0.10764000
 C                  1.68795000   -0.68185200   -0.85532100
 H                  1.38343900   -0.10132300   -1.75098900
 C                 -0.64663100   -1.53473200    4.33434900
 H                 -1.21287300   -1.23541200    5.21215700
 C                  0.42665400   -2.36156600    4.20568400
 H                  0.98739100   -2.92806600    4.94297800
 C                  4.11018000   -3.42410800    1.70502800
 H                  5.14429800   -3.07565000    1.77254100
 C                  3.43597400   -1.46759200    3.16744900
 H                  2.74419600   -0.64602900    2.93100800
 H                  3.35671200   -1.65887200    4.25085100
 H                  4.45867800   -1.12377000    2.96094000
 C                  0.02285900   -4.78052100    1.43773100
 H                 -0.42178500   -4.88742600    2.44006900
 H                 -0.60241500   -4.05855600    0.88944500
 H                 -0.04097800   -5.75099000    0.92695900
 C                  4.90415600   -5.29119500    0.19773000
 H                  5.86921400   -5.22936500    0.72295500
 H                  4.65688500   -6.35356000    0.05352000
 H                  5.04797400   -4.84830300   -0.80305200
 N                 -0.95657400   -1.09962800    3.05204600
 C                 -2.04158200   -0.20754000    2.68406400
 H                 -2.71034000   -0.70438800    1.96089900
 H                 -2.59323100    0.07546900    3.58783900
 N                 -1.55309600    0.99500700    2.03306400
 C                 -0.78702000    0.93782300    0.90856900
 C                 -1.89418800    2.29710700    2.37020000
 C                 -1.29128600    3.09376000    1.44997700
 H                 -2.55727700    2.53922000    3.19507000
 H                 -1.29728700    4.17156800    1.32446700
 C                  0.24983600    2.70948800   -0.47554700
 C                 -0.09189300    2.45523200   -1.81428700
 C                  1.42609200    3.39737000   -0.12609600
 C                  0.78546700    2.90682900   -2.80767900
 C                  2.26234500    3.83798600   -1.15682300
 C                  1.96540400    3.59427800   -2.50247200
 H                  0.53560200    2.70848400   -3.85347800
 H                  3.18586900    4.36201300   -0.89780600
 C                  1.80401700    3.63180900    1.31449600
 H                  1.21000300    4.43861700    1.77386200
 H                  1.64085800    2.72836200    1.92102100
 H                  2.86340800    3.91192200    1.39449300
 C                 -1.34403700    1.70745200   -2.17493100
 H                 -1.21830200    0.62364600   -2.02339100
 H                 -2.18739600    2.00880700   -1.53993000
 H                 -1.61192300    1.87284200   -3.22793600
 C                  2.92170400    4.00883500   -3.59054300
 H                  3.60256200    3.17726100   -3.84260100
 H                  2.39095800    4.28742200   -4.51353200
 H                  3.54645200    4.85912300   -3.27909500
 N                 -0.60852300    2.24699800    0.57793400
 C                 -2.02797700   -3.40987900   -2.83296700
 C                 -3.15904600   -2.57524300   -2.64159000
 C                 -4.27687000   -2.74909200   -3.47368400
 C                 -4.23722200   -3.72527600   -4.47036200
 C                 -3.10259400   -4.54067400   -4.64530800
 C                 -1.98156000   -4.39412700   -3.82529700
 C                 -1.51132000   -2.00089900   -1.08833000
 C                 -2.83016100   -1.70654400   -1.52605300
 H                 -5.17008800   -2.13217800   -3.34636500
 H                 -5.10132100   -3.86306700   -5.12533900
 H                 -3.09883200   -5.29821400   -5.43293700
 H                 -1.10129200   -5.02564900   -3.96116000
 N                 -1.07551500   -3.03974000   -1.89191600
 C                  0.22384400   -3.67007900   -1.83389000
 H                  0.11898700   -4.76218800   -1.72589300
 H                  0.80694200   -3.46578100   -2.74740800
 H                  0.77871900   -3.27763200   -0.97715800
 C                 -3.73406800   -0.71891000   -1.02214100
 H                 -4.57762500   -0.46995500   -1.69757100
 N                 -3.66752900   -0.13245300    0.12996700
 C                 -4.50065300    0.94140800    0.43090500
 C                 -5.04505100    1.05632500    1.73071600
 C                 -4.77980200    1.98089100   -0.47559400
 C                 -5.81513400    2.15011000    2.10175400
 H                 -4.87492700    0.24626500    2.44222400
 C                 -5.54789900    3.09143100   -0.10870500
 H                 -4.36304700    1.93389800   -1.48285200
 C                 -6.06838200    3.18782100    1.18784300
 H                 -6.24638100    2.22730800    3.10213200
 H                 -5.72313000    3.87715700   -0.84370100
 O                 -6.81556700    4.22920100    1.64879600
 C                 -7.12683800    5.27794200    0.76559200
 H                 -7.70282800    4.92363900   -0.10904700
 H                 -7.74005000    5.99470500    1.32843100
 H                 -6.21943100    5.79391400    0.40033000
 H                  2.10928800   -1.62714000   -1.24318900
 C                  2.77706300    0.08401800   -0.10748000
 H                  2.33582100    0.91123500    0.47786100
 H                  3.24884000   -0.58123800    0.63498800
 C                  3.87363100    0.67880200   -0.99852600
 H                  4.38563200   -0.13621100   -1.54318700
 H                  3.39207500    1.30219400   -1.77086000
 C                  4.89982300    1.52450000   -0.24589400
 H                  4.36526100    2.27214200    0.36750700
 H                  5.45231300    0.89105600    0.47356800
 C                  5.89088500    2.24984000   -1.15529400
 H                  5.32675000    2.86415600   -1.88096100
 H                  6.44575700    1.50967100   -1.76089000
 C                  6.88221800    3.14168500   -0.40852000
 H                  7.45211700    2.53087600    0.31634300
 H                  6.32243000    3.87772800    0.19918000
 C                  7.85879600    3.88366900   -1.32233600
 H                  7.28527400    4.49047200   -2.04659500
 H                  8.41818200    3.14740300   -1.92742300
 C                  8.83999400    4.77856400   -0.56690000
 H                  9.45119200    4.19226600    0.13962300
 H                  9.52878500    5.29886200   -1.25139700
 H                  8.30856700    5.54691000    0.01954900
