# Supplementary material for: Mechanochemical ligand-controlled regiodivergent hydroarylation of alkenes via iron-catalyzed C−H activation
Source: Nat Commun. 2025 Dec 26;17:150. doi: 10.1038/s41467-025-66806-5 (PMC12774961; doi:10.1038/s41467-025-66806-5)
Supplement: Supplementary file 3 — Supplementary Data 1 [file 41467_2025_66806_MOESM3_ESM.zip › DFT-optimized structures/int9-linear-singlet.xyz]

118

 N                  1.53397600   -1.19813400    2.58245100
 C                  2.78206200   -0.82839700    1.98680800
 C                  3.63705500   -1.84649900    1.53339600
 C                  3.16370900    0.52338900    1.97877800
 C                  4.90561900   -1.47611000    1.06840900
 C                  5.31880600   -0.13857200    1.03008100
 H                  5.57767600   -2.25719800    0.70252000
 C                  0.27774700   -1.13045900    2.02100600
 Fe                -0.51943000   -0.49258300    0.30686600
 C                 -0.97139000    0.53861600   -1.40483200
 H                 -1.98310000    0.94079700   -1.51967700
 C                  0.20107400   -1.94038100    4.18045400
 H                 -0.26846800   -2.33316500    5.07802600
 C                  1.50040600   -1.68848900    3.88946600
 H                  2.40502900   -1.80688600    4.47775900
 C                  4.43364400    0.84585800    1.48772500
 H                  4.74089300    1.89465200    1.47138700
 C                  2.22708500    1.58779600    2.47956800
 H                  1.33122100    1.64103800    1.84491500
 H                  1.87835200    1.37036800    3.50172500
 H                  2.70973400    2.57471000    2.47647400
 C                  3.19245300   -3.28487000    1.53568500
 H                  3.23244100   -3.71747800    2.54978800
 H                  2.15568800   -3.37578600    1.18226200
 H                  3.82867100   -3.89256900    0.87890600
 C                  6.65631600    0.24564200    0.45076500
 H                  7.07705000    1.12920400    0.95448000
 H                  7.38405500   -0.57582100    0.52656700
 H                  6.55779800    0.50092800   -0.61921500
 N                 -0.51303200   -1.60615000    3.03802900
 C                 -1.94384300   -1.64796900    2.88663300
 H                 -2.18808300   -2.34621300    2.07494700
 H                 -2.40170100   -1.97628400    3.82821200
 N                 -2.45057800   -0.33283800    2.55089700
 C                 -1.96796300    0.39095400    1.48292200
 C                 -3.44711100    0.32896300    3.25300300
 C                 -3.61302900    1.52137200    2.63035400
 H                 -3.95058500   -0.10541600    4.11209000
 H                 -4.27860900    2.35450800    2.83430300
 C                 -2.54410400    2.72407600    0.77098100
 C                 -3.31492000    2.88474200   -0.39020600
 C                 -1.63583000    3.70282800    1.20655500
 C                 -3.09529600    4.03176700   -1.16161600
 C                 -1.45646100    4.83675700    0.40714100
 C                 -2.16139800    5.00768200   -0.79111600
 H                 -3.66910500    4.16147100   -2.08319100
 H                 -0.73739900    5.59794400    0.72205200
 C                 -0.87902100    3.52754400    2.49630300
 H                 -1.53329800    3.70390900    3.36696600
 H                 -0.48975900    2.50556000    2.59531100
 H                 -0.03630300    4.22979900    2.56006400
 C                 -4.34566600    1.86035300   -0.77671300
 H                 -3.92370400    0.84795800   -0.77260900
 H                 -5.18859100    1.85445000   -0.06640400
 H                 -4.74755500    2.06236100   -1.77867900
 C                 -1.90011300    6.19924500   -1.67668700
 H                 -1.12393600    5.96423400   -2.42550500
 H                 -2.80386800    6.49976400   -2.22805200
 H                 -1.54492100    7.06476900   -1.09742200
 N                 -2.70962000    1.54653600    1.57063100
 C                  2.19936700   -3.10108900   -1.73080300
 C                  1.03010900   -3.89158200   -1.55036800
 C                  1.04264700   -5.22723900   -1.97316800
 C                  2.20051700   -5.74587800   -2.56301500
 C                  3.34290800   -4.94818200   -2.73831900
 C                  3.35325400   -3.60860700   -2.32685700
 C                  0.67008400   -1.72552600   -0.69316000
 C                  0.07330900   -3.01080800   -0.91933500
 H                  0.16105100   -5.85974000   -1.84009500
 H                  2.21756900   -6.78767300   -2.89334800
 H                  4.23483700   -5.37451800   -3.20408400
 H                  4.23941500   -2.98777700   -2.47273200
 N                  1.94365400   -1.82448600   -1.21282200
 C                  2.87162900   -0.74004900   -1.41193900
 H                  3.89743900   -1.06966900   -1.21056400
 H                  2.82674900   -0.36389300   -2.44703100
 H                  2.63102100    0.07191900   -0.72300300
 C                 -1.31540900   -3.07811600   -0.74645300
 H                 -1.90995400   -3.89592800   -1.18260700
 N                 -1.93022500   -2.06779100   -0.15026400
 C                 -3.27784200   -1.84170100   -0.50904200
 C                 -4.32457200   -1.72699300    0.42566800
 C                 -3.61026300   -1.68254900   -1.86548000
 C                 -5.62825300   -1.45533300    0.02483300
 H                 -4.12914600   -1.86937700    1.48511200
 C                 -4.91701300   -1.41485400   -2.28211700
 H                 -2.80787100   -1.73256100   -2.60302200
 C                 -5.93967500   -1.28906900   -1.33279500
 H                 -6.43470700   -1.36963800    0.75571700
 H                 -5.11643800   -1.28745900   -3.34602700
 O                 -7.23957400   -1.00677800   -1.62629500
 C                 -7.60147100   -0.82854600   -2.97312700
 H                 -7.41038000   -1.73522100   -3.57617000
 H                 -8.67876200   -0.61406500   -2.98593700
 H                 -7.06284900    0.01861000   -3.43677100
 H                 -0.68407900    0.02188500   -2.33386500
 C                  0.04601600    1.56726600   -0.97257700
 H                 -0.43045900    2.44446600   -0.52271800
 H                  0.66850600    1.14331400   -0.09936200
 C                  1.08285300    2.03692000   -1.99507600
 H                  1.43901400    1.17298600   -2.57555200
 H                  0.57584800    2.69482100   -2.72303200
 C                  2.27319100    2.76173600   -1.36404600
 H                  1.93929000    3.72356800   -0.93293000
 H                  2.63162100    2.16745000   -0.50516200
 C                  3.45299300    2.99337900   -2.30745500
 H                  3.16015000    3.68265700   -3.12054300
 H                  3.70603900    2.03806900   -2.80272700
 C                  4.69839200    3.52421100   -1.59737900
 H                  4.95789400    2.83220400   -0.77550900
 H                  4.46550400    4.49046700   -1.11204900
 C                  5.91594400    3.69182800   -2.50673500
 H                  5.67318300    4.40295100   -3.31679700
 H                  6.12573400    2.72896200   -3.00731000
 C                  7.16425200    4.16266100   -1.76203500
 H                  7.44895000    3.44544400   -0.97362400
 H                  8.02672600    4.27460900   -2.43809500
 H                  6.99422200    5.13664800   -1.27329100
