# Supplementary material for: Mechanochemical ligand-controlled regiodivergent hydroarylation of alkenes via iron-catalyzed C−H activation
Source: Nat Commun. 2025 Dec 26;17:150. doi: 10.1038/s41467-025-66806-5 (PMC12774961; doi:10.1038/s41467-025-66806-5)
Supplement: Supplementary file 3 — Supplementary Data 1 [file 41467_2025_66806_MOESM3_ESM.zip › DFT-optimized structures/int9-linear-triplet.xyz]

118

 N                 -3.45512800   -0.60361200   -1.91455700
 C                 -4.01405500    0.66768600   -1.55107000
 C                 -4.90469600    0.71745400   -0.46405800
 C                 -3.75503200    1.78507800   -2.35772500
 C                 -5.54695600    1.93289500   -0.20471200
 C                 -5.32932800    3.06915200   -0.99656000
 H                 -6.22894900    1.99219100    0.64734000
 C                 -2.28047900   -1.16255300   -1.48439300
 Fe                -0.64818700   -0.66048900   -0.32188500
 C                  0.94793400    0.14676900    0.69728100
 H                  1.84209100   -0.45754700    0.47294900
 C                 -3.46433200   -2.62882200   -2.79803000
 H                 -3.66460600   -3.56617800   -3.30935800
 C                 -4.18414200   -1.48214000   -2.71734000
 H                 -5.14238100   -1.20184400   -3.14380300
 C                 -4.42756700    2.97821100   -2.06368000
 H                 -4.23868900    3.85783200   -2.68492400
 C                 -2.77969100    1.69380400   -3.50092500
 H                 -1.77173400    1.44067200   -3.13762400
 H                 -3.06260100    0.90253700   -4.21360800
 H                 -2.71939600    2.64495200   -4.04755400
 C                 -5.15840100   -0.49831100    0.38386400
 H                 -5.71093700   -1.26908300   -0.17955000
 H                 -4.21281500   -0.95130300    0.71570700
 H                 -5.73996800   -0.23769000    1.27745800
 C                 -6.01542100    4.37024200   -0.66712200
 H                 -5.98303700    5.07218300   -1.51319700
 H                 -7.06900400    4.21079400   -0.39034800
 H                 -5.52782700    4.86327400    0.19184800
 N                 -2.32051700   -2.40999900   -2.04421700
 C                 -1.27886100   -3.37244700   -1.77495000
 H                 -1.27460400   -3.56749600   -0.69177300
 H                 -1.47967200   -4.29460600   -2.33424000
 N                  0.01292000   -2.85165600   -2.15986800
 C                  0.48689200   -1.66745000   -1.65185400
 C                  0.91458900   -3.47040200   -3.01366300
 C                  2.00133700   -2.65975900   -3.05646100
 H                  0.71138800   -4.41976900   -3.50107900
 H                  2.93781700   -2.74244300   -3.59911300
 C                  2.66159500   -0.49695100   -2.08163200
 C                  3.82890300   -0.71081400   -1.32724000
 C                  2.41432500    0.71134000   -2.74644100
 C                  4.76714600    0.32413300   -1.27450200
 C                  3.38292800    1.71936300   -2.66102500
 C                  4.56692800    1.54270700   -1.93860900
 H                  5.67527300    0.17983700   -0.68257000
 H                  3.20046800    2.67014500   -3.16862800
 C                  1.12574300    0.92337300   -3.49287200
 H                  0.94607500    0.12565300   -4.23120700
 H                  0.27489600    0.89656600   -2.79304600
 H                  1.12174900    1.89037900   -4.01442300
 C                  4.03346200   -1.99584800   -0.56925700
 H                  3.16106100   -2.22473200    0.06097200
 H                  4.17102400   -2.85886800   -1.23998000
 H                  4.91728700   -1.93074200    0.07994400
 C                  5.60005500    2.63653500   -1.85215800
 H                  5.76771100    2.93901200   -0.80646200
 H                  6.57109600    2.30147100   -2.25246100
 H                  5.29114000    3.52984400   -2.41367900
 N                  1.72569300   -1.57332600   -2.22711100
 C                 -3.10877400    1.10516400    2.61339400
 C                 -2.88994800   -0.20196700    3.13662000
 C                 -3.52022300   -0.56161300    4.33488300
 C                 -4.34089000    0.36916800    4.98214300
 C                 -4.54132400    1.65351000    4.45009800
 C                 -3.92104500    2.03913600    3.25428300
 C                 -1.74637100    0.04501700    1.10788800
 C                 -2.01752100   -0.86011800    2.18385300
 H                 -3.37955400   -1.55965400    4.75795500
 H                 -4.83602900    0.09275000    5.91655600
 H                 -5.18726800    2.36195300    4.97458300
 H                 -4.07254900    3.03782900    2.83970900
 N                 -2.39714000    1.21208300    1.41396500
 C                 -2.24586200    2.45923600    0.70337800
 H                 -3.22293900    2.90465200    0.47813700
 H                 -1.65790700    3.18014100    1.29623700
 H                 -1.71792800    2.26291800   -0.23531500
 C                 -1.25498100   -2.04184300    2.26721600
 H                 -1.17240700   -2.56428500    3.23670100
 N                 -0.54945800   -2.46826600    1.23628400
 C                  0.60258600   -3.22753100    1.47911800
 C                  0.97166200   -4.31673200    0.65912200
 C                  1.50399000   -2.87028100    2.50102200
 C                  2.16597000   -5.00057300    0.84795800
 H                  0.30189500   -4.64804100   -0.13204100
 C                  2.70723100   -3.55313800    2.70214400
 H                  1.27642100   -1.99978400    3.11782900
 C                  3.05307400   -4.62374400    1.86861000
 H                  2.43985900   -5.84270000    0.20924100
 H                  3.37443200   -3.22016500    3.49718700
 O                  4.21063300   -5.33811900    1.96039200
 C                  5.13452700   -4.99223100    2.96142200
 H                  4.70515600   -5.09641700    3.97499700
 H                  5.98292600   -5.68314800    2.86261100
 H                  5.50212900   -3.95579500    2.84402000
 H                  0.76852400    0.02136600    1.77923400
 C                  1.25896500    1.61697000    0.42991600
 H                  1.35191900    1.80916100   -0.65329700
 H                  0.41998300    2.24715800    0.76855400
 C                  2.53906000    2.11971100    1.10951700
 H                  2.42315100    2.03329600    2.20593900
 H                  3.37266200    1.44877400    0.84001800
 C                  2.91803800    3.55331300    0.74203100
 H                  3.04796900    3.61770900   -0.35368000
 H                  2.08024400    4.23405500    0.98359700
 C                  4.18873800    4.05346700    1.42853800
 H                  5.00413200    3.32668100    1.25390700
 H                  4.03616400    4.06385300    2.52334200
 C                  4.64148000    5.43711700    0.96384100
 H                  3.82919800    6.16658600    1.14004800
 H                  4.79285900    5.41962100   -0.13182800
 C                  5.92139600    5.93159700    1.63944900
 H                  6.72951200    5.19856800    1.46192100
 H                  5.76990800    5.94914500    2.73390300
 C                  6.36790700    7.31206500    1.16064600
 H                  5.59292600    8.07176600    1.35737300
 H                  7.29177400    7.64025400    1.66321600
 H                  6.55984000    7.31412200    0.07441100
