# Supplementary material for: Mechanochemical ligand-controlled regiodivergent hydroarylation of alkenes via iron-catalyzed C−H activation
Source: Nat Commun. 2025 Dec 26;17:150. doi: 10.1038/s41467-025-66806-5 (PMC12774961; doi:10.1038/s41467-025-66806-5)
Supplement: Supplementary file 3 — Supplementary Data 1 [file 41467_2025_66806_MOESM3_ESM.zip › DFT-optimized structures/product-branched.xyz]

60

 C                 -4.25739000   -1.62449200   -0.07546900
 C                 -3.89710300   -0.26393400   -0.26844700
 C                 -4.83812100    0.61254800   -0.83365800
 C                 -6.09421300    0.12145000   -1.18469000
 C                 -6.43070000   -1.23205300   -0.98331100
 C                 -5.51600700   -2.12463900   -0.42490300
 C                 -2.13464300   -1.38175700    0.66973100
 C                 -2.53529900   -0.12507400    0.20323500
 H                 -4.59325400    1.66467100   -0.99605800
 H                 -6.83321700    0.79592600   -1.62348200
 H                 -7.42346700   -1.58814600   -1.26783800
 H                 -5.77910500   -3.17230400   -0.26753300
 N                 -3.16903800   -2.27786600    0.48850700
 C                 -1.75589700    1.08962000    0.17698300
 H                 -2.30053800    1.98864600   -0.17230400
 N                 -0.52038800    1.16544800    0.52923200
 C                  0.19167700    2.36162200    0.40846700
 C                  1.20393400    2.63334600    1.35311800
 C                 -0.00266000    3.29043100   -0.62848100
 C                  1.95357400    3.79889700    1.28943700
 H                  1.37527700    1.90547100    2.14871500
 C                  0.75797100    4.46086200   -0.70960100
 H                 -0.73815800    3.08251700   -1.40845000
 C                  1.73729700    4.72867000    0.25707800
 H                  2.72798900    4.01714300    2.02728700
 H                  0.58586200    5.14701900   -1.53876600
 O                  2.52722000    5.83493000    0.26882400
 C                  2.35390200    6.80298100   -0.73692600
 H                  1.33372300    7.22870400   -0.72756600
 H                  3.07582500    7.60474100   -0.53132800
 H                  2.55346500    6.39207400   -1.74368500
 C                 -3.17712900   -3.68697300    0.81061100
 H                 -3.90067600   -3.90709700    1.61320700
 H                 -3.45274200   -4.27944100   -0.07626700
 H                 -2.18151200   -4.00380200    1.13961500
 C                 -0.80972700   -1.75850100    1.24364600
 C                 -0.00689518   -2.70026225    0.33025819
 H                 -0.23129654   -0.83199122    1.36201008
 C                  1.40430254   -2.96275582    0.85069011
 H                 -0.55008042   -3.65474967    0.20673655
 H                  0.05208405   -2.23742480   -0.66741779
 C                  2.22531525   -3.88233481   -0.05286000
 H                  1.92663199   -1.99518587    0.95857305
 H                  1.35314315   -3.39565031    1.86743880
 H                  1.70355170   -4.85121758   -0.16221237
 H                  2.26680144   -3.44790412   -1.06823102
 C                  3.64787476   -4.12807049    0.45024029
 C                  4.47182414   -5.04336452   -0.45542585
 H                  3.60671032   -4.56104489    1.46699690
 H                  4.16742397   -3.15833157    0.55910698
 C                  5.89645266   -5.28746844    0.04513538
 H                  3.95241698   -6.01369663   -0.56463102
 H                  4.51181144   -4.61030049   -1.47210246
 H                  6.41274521   -4.31650277    0.15369564
 H                  5.85398027   -5.71896835    1.06170135
 C                 -0.97510788   -2.38854285    2.63910164
 H                 -1.80178549   -1.93104574    3.14129734
 H                 -1.15617021   -3.43819112    2.53734246
 H                 -0.08227535   -2.23414784    3.20823453
 H                  6.46746707   -5.92844977   -0.59360204
