# Supplementary material for: Mechanochemical ligand-controlled regiodivergent hydroarylation of alkenes via iron-catalyzed C−H activation
Source: Nat Commun. 2025 Dec 26;17:150. doi: 10.1038/s41467-025-66806-5 (PMC12774961; doi:10.1038/s41467-025-66806-5)
Supplement: Supplementary file 3 — Supplementary Data 1 [file 41467_2025_66806_MOESM3_ESM.zip › DFT-optimized structures/product-linear.xyz]

60

 C                 -4.25739000   -1.62449200   -0.07546900
 C                 -3.89710300   -0.26393400   -0.26844700
 C                 -4.83812100    0.61254800   -0.83365800
 C                 -6.09421300    0.12145000   -1.18469000
 C                 -6.43070000   -1.23205300   -0.98331100
 C                 -5.51600700   -2.12463900   -0.42490300
 C                 -2.13464300   -1.38175700    0.66973100
 C                 -2.53529900   -0.12507400    0.20323500
 H                 -4.59325400    1.66467100   -0.99605800
 H                 -6.83321700    0.79592600   -1.62348200
 H                 -7.42346700   -1.58814600   -1.26783800
 H                 -5.77910500   -3.17230400   -0.26753300
 N                 -3.16903800   -2.27786600    0.48850700
 C                 -1.75589700    1.08962000    0.17698300
 H                 -2.30053800    1.98864600   -0.17230400
 N                 -0.52038800    1.16544800    0.52923200
 C                  0.19167700    2.36162200    0.40846700
 C                  1.20393400    2.63334600    1.35311800
 C                 -0.00266000    3.29043100   -0.62848100
 C                  1.95357400    3.79889700    1.28943700
 H                  1.37527700    1.90547100    2.14871500
 C                  0.75797100    4.46086200   -0.70960100
 H                 -0.73815800    3.08251700   -1.40845000
 C                  1.73729700    4.72867000    0.25707800
 H                  2.72798900    4.01714300    2.02728700
 H                  0.58586200    5.14701900   -1.53876600
 O                  2.52722000    5.83493000    0.26882400
 C                  2.35390200    6.80298100   -0.73692600
 H                  1.33372300    7.22870400   -0.72756600
 H                  3.07582500    7.60474100   -0.53132800
 H                  2.55346500    6.39207400   -1.74368500
 C                 -3.17712900   -3.68697300    0.81061100
 H                 -3.90067600   -3.90709700    1.61320700
 H                 -3.45274200   -4.27944100   -0.07626700
 H                 -2.18151200   -4.00380200    1.13961500
 C                 -0.80972700   -1.75850100    1.24364600
 C                  0.23857100   -2.08599100    0.16682100
 H                 -0.91080400   -2.60407300    1.94347100
 H                 -0.44514400   -0.89387800    1.81506400
 C                  1.62836800   -2.32483100    0.75218500
 H                 -0.08547600   -2.96795000   -0.41498300
 H                  0.27918000   -1.23942300   -0.53654800
 C                  2.68907200   -2.63393700   -0.30396400
 H                  1.93060700   -1.42775200    1.32188600
 H                  1.58773900   -3.15161900    1.48605400
 H                  2.38777000   -3.53147400   -0.87543000
 H                  2.71984100   -1.80785200   -1.03749400
 C                  4.08786700   -2.84870900    0.27432400
 C                  5.15072100   -3.15264200   -0.78154200
 H                  4.05700400   -3.67403600    1.00974100
 H                  4.38687100   -1.95054200    0.84534900
 C                  6.55139800   -3.36456000   -0.20455900
 H                  4.85200400   -4.05117200   -1.35308900
 H                  5.18041100   -2.32745000   -1.51703600
 C                  7.60634500   -3.66705800   -1.26750800
 H                  6.84699700   -2.46566900    0.36617200
 H                  6.51897100   -4.18869200    0.53107500
 H                  8.60308700   -3.81438500   -0.82222000
 H                  7.35397600   -4.58091800   -1.83107700
 H                  7.68486700   -2.84341900   -1.99671500
