# Supplementary material for: Mechanochemical ligand-controlled regiodivergent hydroarylation of alkenes via iron-catalyzed C−H activation
Source: Nat Commun. 2025 Dec 26;17:150. doi: 10.1038/s41467-025-66806-5 (PMC12774961; doi:10.1038/s41467-025-66806-5)
Supplement: Supplementary file 3 — Supplementary Data 1 [file 41467_2025_66806_MOESM3_ESM.zip › DFT-optimized structures/TS-S1-quintet.xyz]

118

 N                 -1.42547300   -3.32755400   -0.29804900
 C                 -2.71500500   -2.77639200   -0.61445800
 C                 -3.64974600   -2.62951600    0.42298100
 C                 -3.02119400   -2.47498500   -1.94922400
 C                 -4.93724600   -2.20141500    0.08782000
 C                 -5.29410700   -1.91384000   -1.23428000
 H                 -5.66758500   -2.05356900    0.88568200
 C                 -0.28939100   -2.62777800   -0.04455100
 Fe                 0.37829000   -0.49763700   -0.42138600
 C                  1.25599800    1.89266800   -0.49316800
 H                  1.76030000    1.83088900   -1.45393800
 C                  0.06841500   -4.87523800    0.18803600
 H                  0.63888300   -5.77666500    0.39497800
 C                 -1.23220900   -4.70098600   -0.16305600
 H                 -2.03507900   -5.41312600   -0.32854200
 C                 -4.32185400   -2.04230400   -2.23348800
 H                 -4.58066700   -1.80320200   -3.26883400
 C                 -0.14201700    2.14491700   -0.42963000
 H                 -0.56916100    2.37961800   -1.41170000
 C                 -1.97312800   -2.58650600   -3.02068400
 H                 -1.16892700   -1.85420900   -2.82854000
 H                 -1.50604300   -3.58460300   -3.03287500
 H                 -2.40014900   -2.39172300   -4.01444900
 C                 -3.26345300   -2.90608000    1.85126600
 H                 -3.01177900   -3.96773800    2.01065100
 H                 -2.37657100   -2.31520000    2.12747200
 H                 -4.08062400   -2.63721700    2.53305400
 C                 -6.69728600   -1.48385900   -1.57456600
 H                 -6.71186800   -0.80998100   -2.44463800
 H                 -7.32755700   -2.35540900   -1.82387400
 H                 -7.16673500   -0.96158400   -0.72919300
 N                  0.61434100   -3.60007800    0.26178800
 C                  1.98736700   -3.29053500    0.61444000
 H                  1.99715300   -2.65217600    1.50537500
 H                  2.51359800   -4.22551600    0.84076600
 N                  2.67595400   -2.61474700   -0.46240500
 C                  2.29225900   -1.38339800   -0.92224000
 C                  3.75974100   -3.13205500   -1.16250700
 C                  4.08623700   -2.19553000   -2.08834600
 H                  4.20253700   -4.09777500   -0.93462400
 H                  4.86918800   -2.16869300   -2.84023100
 C                  3.24047400    0.03425600   -2.74413900
 C                  4.03854000    1.11204000   -2.32981100
 C                  2.52854100    0.05295300   -3.95423600
 C                  4.08936800    2.24315100   -3.15175400
 C                  2.60472000    1.20967800   -4.73783000
 C                  3.37189900    2.31591800   -4.35156000
 H                  4.69715100    3.09569100   -2.83660100
 H                  2.04728400    1.24499100   -5.67785200
 C                  1.68863000   -1.12271400   -4.36852700
 H                  2.26844500   -2.05950700   -4.37437300
 H                  0.86567500   -1.24432500   -3.64408800
 H                  1.26268300   -0.97193500   -5.37027200
 C                  4.76474600    1.08740000   -1.01189300
 H                  4.06792900    1.33755700   -0.19632000
 H                  5.18767300    0.09813500   -0.78490600
 H                  5.57673400    1.82776200   -0.99554100
 C                  3.40024100    3.56866700   -5.18951600
 H                  2.64762700    4.29285300   -4.83239200
 H                  4.38027000    4.06721200   -5.13870700
 H                  3.17570000    3.35538100   -6.24530200
 N                  3.18538900   -1.14484900   -1.92649200
 C                 -3.59769400    0.90382600    0.03115200
 C                 -3.13659300    0.57903000    1.34155000
 C                 -4.06073700    0.50372200    2.39049700
 C                 -5.40954700    0.78079000    2.13697900
 C                 -5.83936100    1.13362500    0.84777400
 C                 -4.93815300    1.19948900   -0.22200200
 C                 -1.32206000    0.62784600   -0.15887100
 C                 -1.71129700    0.37777500    1.22029400
 H                 -3.73278700    0.24091600    3.39946800
 H                 -6.13403400    0.73727000    2.95393500
 H                 -6.89342900    1.36537600    0.67509100
 H                 -5.27880700    1.46718300   -1.22342100
 H                  0.00421800   -0.39733300   -2.01897000
 N                 -2.51795900    0.86933900   -0.83823900
 C                 -2.60971400    1.13688700   -2.24952100
 H                 -3.50623800    0.65128700   -2.66476100
 H                 -2.66311000    2.21823500   -2.47179500
 H                 -1.71669000    0.71279400   -2.73047700
 C                 -0.72962400    0.04329300    2.15502400
 H                 -0.95289300    0.06424200    3.23214800
 N                  0.48857900   -0.26345300    1.72204800
 C                  1.52142700   -0.59843100    2.59053300
 C                  2.85570900   -0.32972000    2.20278600
 C                  1.32806700   -1.28382000    3.80651600
 C                  3.93037000   -0.72737400    2.98505900
 H                  3.01657700    0.19418200    1.26271300
 C                  2.40838400   -1.68390400    4.60105200
 H                  0.31647700   -1.54362100    4.12410000
 C                  3.72199900   -1.40922300    4.19656200
 H                  4.95724800   -0.51399600    2.68073900
 H                  2.20828600   -2.22120300    5.52832000
 O                  4.83893700   -1.76318600    4.89372800
 C                  4.68319900   -2.41067000    6.13085900
 H                  4.17172700   -3.38616000    6.02719000
 H                  5.69261200   -2.58143400    6.52925500
 H                  4.11401800   -1.79436100    6.85119800
 H                  1.86875200    2.02721500    0.40166700
 C                 -0.64087100    3.08790500    0.65869300
 H                 -1.73867700    3.04290900    0.74416400
 H                 -0.23931600    2.75517500    1.63013300
 C                 -0.22185000    4.53992900    0.40666700
 H                  0.87783300    4.59022000    0.33136200
 H                 -0.60487300    4.86506700   -0.57873100
 C                 -0.71520800    5.50449500    1.48498900
 H                 -1.81691300    5.44312200    1.55728800
 H                 -0.33390600    5.17457200    2.46918400
 C                 -0.30459000    6.95754800    1.24619400
 H                  0.79726800    7.01770900    1.17187600
 H                 -0.68769600    7.28849100    0.26272100
 C                 -0.79082300    7.92427800    2.32725200
 H                 -1.89173400    7.86121700    2.40025000
 H                 -0.40705800    7.59168000    3.30881800
 C                 -0.37551600    9.37356400    2.07883400
 H                 -0.73938900   10.04504900    2.87300100
 H                  0.72228300    9.47167200    2.03562900
 H                 -0.77502600    9.74377400    1.11966600
