# Supplementary material for: Mechanochemical ligand-controlled regiodivergent hydroarylation of alkenes via iron-catalyzed C−H activation
Source: Nat Commun. 2025 Dec 26;17:150. doi: 10.1038/s41467-025-66806-5 (PMC12774961; doi:10.1038/s41467-025-66806-5)
Supplement: Supplementary file 3 — Supplementary Data 1 [file 41467_2025_66806_MOESM3_ESM.zip › DFT-optimized structures/TS-S1-singlet.xyz]

118

 N                  2.59481300   -2.29585400    0.39975900
 C                  3.64189800   -1.37218400    0.73373100
 C                  4.51520400   -0.97401200   -0.29330700
 C                  3.89191900   -1.05042600    2.07843200
 C                  5.64248700   -0.21981000    0.05027400
 C                  5.92298300    0.12363000    1.37797300
 H                  6.31504300    0.10674800   -0.74615600
 C                  1.27316800   -2.05566500    0.06735700
 Fe                -0.01001700   -0.58355100    0.24732100
 C                 -1.09770600    0.98539300    0.82193400
 H                 -1.20240200    1.19191800    1.88859500
 C                  1.82756600   -4.29129800   -0.16684800
 H                  1.65375800   -5.33923800   -0.39497700
 C                  2.93506800   -3.64376300    0.26386700
 H                  3.93590000   -4.00101800    0.48534700
 C                  5.03724500   -0.30122500    2.37550400
 H                  5.24041500   -0.04488900    3.41908300
 C                  0.00224900    1.75934500    0.17357500
 H                  0.55497200    2.27455000    0.96651000
 C                  2.94867200   -1.48916500    3.16014000
 H                  1.97850500   -0.98839500    3.01609100
 H                  2.75064900   -2.57169300    3.11316000
 H                  3.34191500   -1.24698000    4.15749200
 C                  4.26749500   -1.38207700   -1.72067100
 H                  4.61311800   -2.41540800   -1.89788000
 H                  3.19786600   -1.34917800   -1.96314500
 H                  4.79796300   -0.71820700   -2.41571900
 C                  7.12598600    0.96841600    1.71326100
 H                  7.41669400    0.86027400    2.76878000
 H                  7.99235800    0.70375300    1.08772600
 H                  6.91763400    2.03893800    1.53790300
 N                  0.84723200   -3.31807300   -0.29831800
 C                 -0.51629700   -3.57602900   -0.68970300
 H                 -0.72940000   -3.08584300   -1.64688200
 H                 -0.65455500   -4.65819000   -0.80972100
 N                 -1.42671200   -3.09952700    0.32349800
 C                 -1.28988300   -1.84215000    0.87332400
 C                 -2.44952300   -3.83924500    0.90002900
 C                 -2.98947300   -3.04678600    1.85740900
 H                 -2.70737000   -4.84272000    0.57335400
 H                 -3.80097400   -3.21915800    2.55767800
 C                 -2.49219200   -0.85185600    2.85195400
 C                 -3.57097700    0.03924400    2.77062500
 C                 -1.61729400   -0.85183600    3.95487300
 C                 -3.71930200    0.98758100    3.79339700
 C                 -1.79509500    0.11966800    4.94110600
 C                 -2.83433800    1.05936000    4.87176300
 H                 -4.55099000    1.69548100    3.73520200
 H                 -1.11015800    0.13737000    5.79378100
 C                 -0.53137900   -1.88619500    4.05084700
 H                 -0.95449700   -2.90434800    4.07375400
 H                  0.11894100   -1.81867300    3.16780700
 H                  0.07598900   -1.74385800    4.95547900
 C                 -4.53752200    0.03568000    1.61525600
 H                 -4.20096800    0.73240700    0.83054200
 H                 -4.63394900   -0.95466200    1.15224200
 H                 -5.53477900    0.36612200    1.94093800
 C                 -2.98267400    2.11629100    5.93667300
 H                 -2.89289700    1.68566600    6.94683900
 H                 -2.19499900    2.88332300    5.84222200
 H                 -3.95393300    2.62779800    5.86762500
 N                 -2.28451700   -1.84229400    1.83745600
 C                  3.20697800    1.77939800   -1.47155500
 C                  2.45434900    1.25535800   -2.56425800
 C                  3.00396400    1.28579300   -3.85505500
 C                  4.26908900    1.84290000   -4.04278500
 C                  4.99526300    2.36628800   -2.95474700
 C                  4.47562100    2.34102600   -1.65914600
 C                  1.24982300    0.99345600   -0.58710800
 C                  1.23448400    0.74916600   -1.99591100
 H                  2.44894200    0.87522300   -4.70217800
 H                  4.70367100    1.87720800   -5.04463400
 H                  5.98217700    2.80276500   -3.12704100
 H                  5.04520200    2.74389000   -0.82076100
 H                  0.63270900   -0.39723600    1.62686800
 N                  2.48205000    1.59479700   -0.31107200
 C                  2.90198300    2.04795700    0.99090600
 H                  3.98686300    1.92564100    1.09046800
 H                  2.64529300    3.10903100    1.16272300
 H                  2.41779700    1.42806700    1.75499900
 C                  0.13542400    0.07455700   -2.54984100
 H                 -0.05649000    0.08750300   -3.63055000
 N                 -0.68966800   -0.53439500   -1.71259000
 C                 -1.85763300   -1.12049800   -2.24943300
 C                 -3.05521900   -1.06767700   -1.51221000
 C                 -1.87696400   -1.80695000   -3.47463100
 C                 -4.21633300   -1.66655900   -1.97775600
 H                 -3.04677800   -0.53935100   -0.56514200
 C                 -3.04202100   -2.41793200   -3.95301300
 H                 -0.95782900   -1.89747500   -4.05734500
 C                 -4.22486700   -2.35201600   -3.20443300
 H                 -5.14389100   -1.61736400   -1.40406900
 H                 -3.00684600   -2.94954000   -4.90382900
 O                 -5.40633500   -2.91592500   -3.57445400
 C                 -5.47737200   -3.59048200   -4.80620800
 H                 -4.79396600   -4.45917900   -4.84173000
 H                 -6.51053600   -3.94780100   -4.91235400
 H                 -5.24005400   -2.92391300   -5.65560000
 H                 -2.06421800    1.09181200    0.30860800
 C                 -0.50027500    2.81160200   -0.83487300
 H                  0.35276400    3.25661400   -1.37544700
 H                 -1.12279300    2.30846800   -1.59158500
 C                 -1.30631400    3.92377300   -0.16382000
 H                 -2.16235300    3.48307600    0.37418500
 H                 -0.68405400    4.41006100    0.61077100
 C                 -1.80774000    4.98116500   -1.14721700
 H                 -0.94823200    5.42132200   -1.68581900
 H                 -2.42591400    4.49163900   -1.92235800
 C                 -2.61667600    6.09812300   -0.48765800
 H                 -3.47463800    5.65639400    0.05268200
 H                 -1.99799300    6.58874200    0.28685900
 C                 -3.12784300    7.15459300   -1.46849300
 H                 -2.26877600    7.59361700   -2.00752000
 H                 -3.74511700    6.66176600   -2.24141200
 C                 -3.93521600    8.26558600   -0.79891500
 H                 -4.28965700    9.01013100   -1.52955400
 H                 -4.81992500    7.85856700   -0.28102900
 H                 -3.33123600    8.79852600   -0.04542300
