# Supplementary material for: Mechanochemical ligand-controlled regiodivergent hydroarylation of alkenes via iron-catalyzed C−H activation
Source: Nat Commun. 2025 Dec 26;17:150. doi: 10.1038/s41467-025-66806-5 (PMC12774961; doi:10.1038/s41467-025-66806-5)
Supplement: Supplementary file 3 — Supplementary Data 1 [file 41467_2025_66806_MOESM3_ESM.zip › DFT-optimized structures/TS-S1-triplet.xyz]

118

 N                  2.77294100   -2.16943600   -0.62830500
 C                  3.78393400   -1.27214800   -0.13970800
 C                  4.45072600   -0.45539800   -1.07019900
 C                  4.15731100   -1.32773900    1.20962800
 C                  5.49926300    0.34127800   -0.60522500
 C                  5.89961600    0.32444300    0.73612000
 H                  5.99760000    1.01518100   -1.30604600
 C                  1.41580500   -2.03250600   -0.55958400
 Fe                 0.04478400   -0.63377300    0.38429300
 C                 -1.26619500    0.61010200    1.36728600
 H                 -1.29352500    0.37246000    2.42991200
 C                  2.00154600   -3.92279200   -1.72191400
 H                  1.83022800   -4.83385000   -2.28858000
 C                  3.14763500   -3.31443100   -1.32849000
 H                  4.19016500   -3.58063900   -1.47220000
 C                  5.22076100   -0.51596800    1.62488300
 H                  5.52365100   -0.54410000    2.67526300
 C                 -0.48102100    1.73486000    0.95595900
 H                  0.09668500    2.21574300    1.75068900
 C                  3.42924800   -2.22484300    2.17141800
 H                  2.37158100   -1.92098200    2.23882500
 H                  3.44047600   -3.27398600    1.83282600
 H                  3.87909800   -2.18018000    3.17315600
 C                  4.06293700   -0.44966700   -2.52531800
 H                  4.43851900   -1.34732900   -3.04558200
 H                  2.97057900   -0.43026600   -2.64057800
 H                  4.47598900    0.43470400   -3.02745800
 C                  7.02481700    1.21226800    1.19941200
 H                  7.19515700    1.12233700    2.28232600
 H                  7.96820500    0.96325900    0.68569000
 H                  6.80141500    2.26659700    0.97090600
 N                  0.97133900   -3.12371800   -1.24582600
 C                 -0.43214000   -3.37114500   -1.48938600
 H                 -0.82538300   -2.62907800   -2.19424100
 H                 -0.54188200   -4.37026500   -1.92811600
 N                 -1.18516100   -3.32378500   -0.25933600
 C                 -1.16583500   -2.24650700    0.58903000
 C                 -2.01485300   -4.34532000    0.17937100
 C                 -2.55450400   -3.91218900    1.34475700
 H                 -2.14993800   -5.27091800   -0.37280000
 H                 -3.25491800   -4.37645900    2.03192200
 C                 -2.41801700   -1.89939800    2.74420400
 C                 -3.61947700   -1.17670200    2.73323300
 C                 -1.59499100   -1.96214400    3.88340600
 C                 -3.96447800   -0.46274600    3.88930800
 C                 -1.97750300   -1.22655100    5.00747000
 C                 -3.15312900   -0.46142400    5.02691000
 H                 -4.89291100    0.11501300    3.89236800
 H                 -1.34106600   -1.25501200    5.89638100
 C                 -0.33171200   -2.77673700    3.87117300
 H                 -0.52335000   -3.81691900    3.56243400
 H                  0.37318100   -2.34372500    3.14285200
 H                  0.14091500   -2.78991000    4.86309000
 C                 -4.50806900   -1.10796400    1.51753700
 H                 -4.28478800   -0.20379500    0.92721000
 H                 -4.37999000   -1.96969000    0.84976900
 H                 -5.56647400   -1.04964400    1.81112700
 C                 -3.51807900    0.34722400    6.24562700
 H                 -2.87051800    1.23615400    6.33420000
 H                 -4.55944700    0.69803600    6.20249200
 H                 -3.39032100   -0.23823300    7.16990100
 N                 -2.03476300   -2.64154900    1.57755900
 C                  3.03033200    2.37187800    0.11597800
 C                  2.54561200    2.26434900   -1.22372800
 C                  3.17499300    2.99898600   -2.23446500
 C                  4.25194300    3.83525500   -1.91007700
 C                  4.69147400    3.95482700   -0.58275000
 C                  4.07975800    3.22921000    0.44851700
 C                  1.28263400    0.88667100    0.20073000
 C                  1.45306600    1.31678100   -1.16931300
 H                  2.83009900    2.92233700   -3.26899600
 H                  4.74482200    4.41282700   -2.69603100
 H                  5.51958100    4.62809000   -0.34625700
 H                  4.42613100    3.32323900    1.47915800
 H                  0.69047200   -0.93839900    1.76772400
 N                  2.30657400    1.50476700    0.92480700
 C                  2.47077800    1.41253100    2.34985300
 H                  3.53804200    1.37206900    2.61263100
 H                  2.01425800    2.27076900    2.87900600
 H                  1.97733400    0.49101500    2.68744700
 C                  0.50811700    0.85751100   -2.07800100
 H                  0.44704200    1.26336500   -3.09732600
 N                 -0.41499200   -0.01130500   -1.63858400
 C                 -1.42188400   -0.45844700   -2.48166500
 C                 -2.67973500   -0.81237800   -1.93258100
 C                 -1.25767300   -0.65210400   -3.87110100
 C                 -3.69578900   -1.33903500   -2.71654200
 H                 -2.83480400   -0.66550500   -0.86604200
 C                 -2.28224000   -1.17619800   -4.66759600
 H                 -0.29637300   -0.42358600   -4.33486700
 C                 -3.51258300   -1.52859900   -4.09725200
 H                 -4.66087900   -1.60623500   -2.28040300
 H                 -2.09905000   -1.31514300   -5.73346800
 O                 -4.56815900   -2.05489200   -4.78454800
 C                 -4.44610500   -2.22536600   -6.17301900
 H                 -3.63648100   -2.93253100   -6.43529000
 H                 -5.40157000   -2.63484700   -6.52870100
 H                 -4.25221100   -1.26831200   -6.69229700
 H                 -2.23572700    0.49179100    0.87215300
 C                 -1.02240100    2.70834200   -0.05851400
 H                 -0.20358200    3.28651000   -0.51512400
 H                 -1.51018100    2.15542900   -0.87529900
 C                 -2.03773400    3.67893500    0.56303900
 H                 -2.85824600    3.10194800    1.02612700
 H                 -1.55867600    4.23653600    1.38876800
 C                 -2.61742100    4.66772700   -0.44875000
 H                 -1.79332100    5.24083600   -0.91196500
 H                 -3.09036300    4.10503300   -1.27469400
 C                 -3.63493500    5.63815400    0.15069600
 H                 -4.45739100    5.06344300    0.61638300
 H                 -3.16071100    6.20153400    0.97593700
 C                 -4.21988200    6.62446900   -0.86170600
 H                 -3.39644000    7.19679200   -1.32597400
 H                 -4.69238600    6.05930300   -1.68548500
 C                 -5.23584500    7.58975000   -0.25300400
 H                 -5.63900500    8.28646900   -1.00527100
 H                 -6.08771700    7.04563500    0.18851000
 H                 -4.78073000    8.19288000    0.55053300
