# Supplementary material for: Mechanochemical ligand-controlled regiodivergent hydroarylation of alkenes via iron-catalyzed C−H activation
Source: Nat Commun. 2025 Dec 26;17:150. doi: 10.1038/s41467-025-66806-5 (PMC12774961; doi:10.1038/s41467-025-66806-5)
Supplement: Supplementary file 3 — Supplementary Data 1 [file 41467_2025_66806_MOESM3_ESM.zip › DFT-optimized structures/TS10-branched-quintet.xyz]

118

 N                 -3.05818000   -1.59357500    2.14463700
 C                 -3.56537100   -0.26266100    1.95915500
 C                 -3.31254500    0.72880800    2.92201500
 C                 -4.27654000    0.00691200    0.77850000
 C                 -3.74154900    2.03074800    2.63864200
 C                 -4.43221900    2.34562800    1.46167800
 H                 -3.52059800    2.82287900    3.35969000
 C                 -1.79094800   -1.96039900    1.78992100
 Fe                -0.31029900   -1.04662000    0.58845700
 C                  0.38416400    0.53147200    2.38607100
 H                 -0.70830000    0.61676500    2.29214300
 C                 -3.02364700   -3.77744800    2.45955200
 H                 -3.21406600   -4.82129900    2.69354000
 C                 -3.82266600   -2.68317600    2.55319600
 H                 -4.85347000   -2.57562700    2.87716500
 C                 -4.71467200    1.31574300    0.55901100
 H                 -5.25311400    1.54592000   -0.36094100
 C                 -4.53914100   -1.08250700   -0.22782500
 H                 -3.61283300   -1.62200300   -0.47759200
 H                 -5.24948200   -1.83176200    0.15906100
 H                 -4.95518200   -0.66602600   -1.15408900
 C                 -2.64389200    0.41075000    4.23312200
 H                 -3.39977000    0.15810500    4.99763700
 H                 -1.95498900   -0.43724900    4.15248100
 H                 -2.07318800    1.27409400    4.60220800
 C                 -4.85522400    3.76207900    1.16840100
 H                 -5.23683700    3.85542300    0.14213400
 H                 -5.64394700    4.09837000    1.86260600
 H                 -4.00514700    4.45363400    1.27872300
 N                 -1.79038600   -3.31793800    2.00418700
 C                 -0.64986600   -4.13396300    1.67482700
 H                  0.22547700   -3.75479400    2.22851400
 H                 -0.84374000   -5.17033500    1.97898700
 N                 -0.34555800   -4.10865000    0.25069200
 C                 -0.26542100   -2.93765500   -0.44841800
 C                  0.10458300   -5.19271000   -0.49827100
 C                  0.45599000   -4.69067700   -1.71419900
 H                  0.13158600   -6.20887100   -0.11349600
 H                  0.84002700   -5.18054700   -2.60436300
 C                  0.53088200   -2.35637600   -2.67638600
 C                  1.85477600   -1.91226200   -2.79927600
 C                 -0.51840600   -1.81789500   -3.43750000
 C                  2.10448200   -0.85756900   -3.68586000
 C                 -0.22251500   -0.76297500   -4.30276800
 C                  1.07932200   -0.25486200   -4.42143800
 H                  3.12459500   -0.47346200   -3.76465300
 H                 -1.03190500   -0.30954400   -4.88079800
 C                 -1.91475800   -2.36786900   -3.31068500
 H                 -1.95201800   -3.43261200   -3.59464200
 H                 -2.27377500   -2.30839800   -2.27190700
 H                 -2.61592800   -1.81800400   -3.95290200
 C                  2.96298700   -2.53581200   -1.99529600
 H                  2.67375600   -2.62923500   -0.94013600
 H                  3.20611400   -3.54652300   -2.36538100
 H                  3.87278600   -1.92481900   -2.04008700
 C                  1.35041600    0.94675700   -5.28939600
 H                  2.42107900    1.04847400   -5.51946200
 H                  0.79509400    0.89549600   -6.23895800
 H                  1.02983100    1.87013700   -4.77652200
 N                  0.21966600   -3.32302500   -1.66138800
 C                  3.94864200   -0.59294400    0.67440200
 C                  3.45605000    0.32423700   -0.30022800
 C                  4.37065900    1.06811600   -1.05384800
 C                  5.74466700    0.89077500   -0.83820600
 C                  6.21073900   -0.02085200    0.11957800
 C                  5.31311100   -0.77766700    0.89028200
 C                  1.65226900   -0.77100300    0.73939300
 C                  2.01452200    0.21330500   -0.25937000
 H                  4.01827500    1.77853100   -1.80590000
 H                  6.46244500    1.47178900   -1.42235900
 H                  7.28564600   -0.14506000    0.27122100
 H                  5.67940400   -1.48658000    1.63559100
 N                  2.85486700   -1.22385100    1.27348500
 C                  3.00221900   -2.34580700    2.16208800
 H                  3.45221200   -3.21810000    1.64865100
 H                  3.63815800   -2.09498700    3.02710400
 H                  2.01201100   -2.62415800    2.54073900
 C                  1.01337100    0.90495300   -0.93699100
 H                  1.25798900    1.73226200   -1.61726000
 N                 -0.27085900    0.56006300   -0.76215900
 C                 -1.26870500    1.42227700   -1.22571800
 C                 -2.38431700    0.91113600   -1.91763700
 C                 -1.21659700    2.81262600   -1.01818000
 C                 -3.39227400    1.74508800   -2.38164300
 H                 -2.43639000   -0.15988900   -2.09313200
 C                 -2.23512800    3.65906200   -1.46828800
 H                 -0.37875900    3.23240600   -0.45914700
 C                 -3.33795500    3.12748400   -2.14671000
 H                 -4.25291500    1.34578800   -2.92295900
 H                 -2.16430300    4.72705400   -1.26134800
 O                 -4.40871400    3.85983300   -2.57935600
 C                 -4.33734200    5.26229000   -2.49718900
 H                 -3.46317500    5.66066600   -3.04401100
 H                 -5.25580300    5.65406500   -2.95535600
 H                 -4.28508900    5.61423400   -1.45060900
 C                  0.76334700   -0.17681800    3.66203300
 H                  0.50967400    0.40316800    4.57640600
 H                  0.25195100   -1.15163100    3.74826800
 H                  1.84606500   -0.37229000    3.71714700
 C                  1.00639700    1.88948400    2.15861200
 H                  0.89989400    2.15170500    1.09089500
 H                  0.43075400    2.67497000    2.69776300
 C                  2.48833700    2.01694100    2.52898300
 H                  2.60215600    2.14256400    3.62110200
 H                  3.00273300    1.07885100    2.28443200
 C                  3.21152000    3.14945700    1.80180500
 H                  3.00949100    3.05059800    0.72110600
 H                  2.79464600    4.12939300    2.10324400
 C                  4.72438700    3.13034000    2.01482500
 H                  5.09892900    2.12080100    1.77393100
 H                  4.95486900    3.29584500    3.08442800
 C                  5.48440700    4.14782400    1.16455100
 H                  5.14141400    5.16985800    1.41058900
 H                  5.22175400    3.98503300    0.10407400
 C                  7.00030100    4.05384400    1.32908000
 H                  7.35957300    3.05112900    1.04421900
 H                  7.52894200    4.79209600    0.70414300
 H                  7.30096300    4.22662300    2.37647700
