# Supplementary material for: Mechanochemical ligand-controlled regiodivergent hydroarylation of alkenes via iron-catalyzed C−H activation
Source: Nat Commun. 2025 Dec 26;17:150. doi: 10.1038/s41467-025-66806-5 (PMC12774961; doi:10.1038/s41467-025-66806-5)
Supplement: Supplementary file 3 — Supplementary Data 1 [file 41467_2025_66806_MOESM3_ESM.zip › DFT-optimized structures/TS10-branched-singlet.xyz]

118

 N                 -1.09335900   -3.74979200   -0.54315100
 C                 -1.77166700   -3.66832400    0.71389300
 C                 -1.34836300   -4.43440200    1.81034800
 C                 -2.87122300   -2.79121700    0.80832100
 C                 -1.97425600   -4.20839800    3.04545900
 C                 -2.99957100   -3.27157800    3.19948500
 H                 -1.63558400   -4.77821300    3.91519400
 C                 -0.38493700   -2.69718100   -1.09806500
 Fe                -0.13519500   -0.85591800   -0.59052300
 C                  0.87324600   -1.28064100    1.36972400
 H                 -0.23762300   -1.35191000    1.40956100
 C                 -0.50620500   -4.48879500   -2.54277300
 H                 -0.32006200   -5.04130400   -3.45964800
 C                 -1.17447500   -4.83715600   -1.41416300
 H                 -1.69909300   -5.74895100   -1.14632800
 C                 -3.45389300   -2.59122200    2.05982700
 H                 -4.28717800   -1.88922100    2.14901500
 C                 -3.42570900   -2.13476300   -0.42611900
 H                 -2.67938100   -1.50053100   -0.92959500
 H                 -3.73099400   -2.89224300   -1.16661000
 H                 -4.29877200   -1.51530500   -0.18516900
 C                 -0.29584700   -5.50694600    1.69209000
 H                 -0.77011800   -6.49801300    1.58543100
 H                  0.35766800   -5.36043500    0.82385300
 H                  0.33403300   -5.54013800    2.59237800
 C                 -3.60727400   -2.98868200    4.54884100
 H                 -3.32034700   -3.74764600    5.29111500
 H                 -3.27362700   -2.00718600    4.92630600
 H                 -4.70702800   -2.95630800    4.49597600
 N                 -0.02549300   -3.20223100   -2.32579000
 C                  0.61763200   -2.33994200   -3.28611000
 H                  1.61839600   -2.06735200   -2.92389800
 H                  0.70596200   -2.86596800   -4.24542800
 N                 -0.15613200   -1.13643900   -3.47106100
 C                 -0.54295800   -0.35218700   -2.39747200
 C                 -0.44683600   -0.56181300   -4.69987400
 C                 -1.04381500    0.62275300   -4.42631500
 H                 -0.20444300   -1.03913500   -5.64530600
 H                 -1.44145300    1.39329100   -5.07934400
 C                 -1.59606800    1.95250600   -2.44635700
 C                 -0.72426700    3.05992800   -2.38791300
 C                 -2.92740200    2.04368900   -2.02675700
 C                 -1.20313700    4.24101900   -1.82368900
 C                 -3.36669900    3.25754000   -1.47330200
 C                 -2.52072200    4.35595200   -1.34896000
 H                 -0.53012400    5.10006900   -1.74857000
 H                 -4.39600500    3.32796000   -1.11280500
 C                 -3.90153800    0.90760600   -2.18362300
 H                 -4.65799600    1.15232400   -2.94834700
 H                 -3.40753400   -0.02307300   -2.48500700
 H                 -4.43820200    0.72759800   -1.24074300
 C                  0.67182500    2.97418900   -2.94758500
 H                  1.16449500    2.03284000   -2.67130600
 H                  0.65833900    3.02840900   -4.04978600
 H                  1.29275000    3.80395300   -2.58174900
 C                 -2.98571800    5.63556300   -0.70638400
 H                 -2.83069100    6.50107900   -1.37138500
 H                 -4.05233500    5.59031100   -0.44292400
 H                 -2.42028100    5.82903500    0.21968800
 N                 -1.10195200    0.74314000   -3.03887900
 C                  3.99946500   -0.46762000   -0.83597100
 C                  3.52075500    0.85953600   -0.63259600
 C                  4.43173800    1.92116000   -0.64286000
 C                  5.79347800    1.65574500   -0.84245600
 C                  6.24834200    0.34434200   -1.03451700
 C                  5.35187700   -0.73757300   -1.03474600
 C                  1.71726500   -0.67575500   -0.49463500
 C                  2.09979200    0.73418400   -0.42397000
 H                  4.08706800    2.94651100   -0.48784500
 H                  6.50972900    2.48100000   -0.84464700
 H                  7.31427000    0.15666300   -1.18454100
 H                  5.71342100   -1.75755600   -1.17902200
 N                  2.91702200   -1.35420500   -0.78224800
 C                  3.10837300   -2.76480300   -1.00559300
 H                  3.56595700   -2.95109800   -1.99501600
 H                  3.77450400   -3.20932800   -0.24686900
 H                  2.14501300   -3.27805500   -0.95858100
 C                  1.08535000    1.61626400   -0.08863400
 H                  1.27498700    2.67640500    0.11529300
 N                 -0.13294400    1.07990100    0.03357600
 C                 -1.15772100    1.69158700    0.73501400
 C                 -2.36204200    0.97286500    0.89457200
 C                 -1.09101800    2.96179900    1.34213100
 C                 -3.45057400    1.49752300    1.57429600
 H                 -2.42954800   -0.01717600    0.45051400
 C                 -2.18504800    3.50317900    2.02084600
 H                 -0.17264900    3.54635100    1.29190500
 C                 -3.38448000    2.78553300    2.12677900
 H                 -4.37792500    0.93075100    1.68209000
 H                 -2.08529000    4.49149500    2.46964400
 O                 -4.51166500    3.24259100    2.74862300
 C                 -4.49678100    4.53735100    3.29207500
 H                 -4.29226300    5.30579700    2.52312500
 H                 -5.49444300    4.71618900    3.71632400
 H                 -3.74466600    4.64227200    4.09622000
 C                  1.45477200   -2.64725900    1.66820200
 H                  1.14456800   -2.99456100    2.67261400
 H                  1.13659200   -3.40332200    0.94638100
 H                  2.55374800   -2.62993700    1.66765700
 C                  1.32936500   -0.25312200    2.40095600
 H                  0.94788300    0.74093800    2.14277900
 H                  0.85358300   -0.49724500    3.37241000
 C                  2.85533000   -0.17479700    2.59233600
 H                  3.18392300   -0.87453700    3.38146100
 H                  3.35673200   -0.51195400    1.67502100
 C                  3.37922800    1.22535100    2.90634300
 H                  2.99949500    1.91698300    2.13497200
 H                  2.96975100    1.58556400    3.86884500
 C                  4.90583400    1.29687400    2.91944200
 H                  5.28601300    0.84168900    1.98833900
 H                  5.30313700    0.67936200    3.74706800
 C                  5.46076800    2.71662900    3.02900400
 H                  5.10810100    3.18332100    3.96719700
 H                  5.03665900    3.32430900    2.20951100
 C                  6.98597100    2.77137000    2.96098600
 H                  7.34777200    2.34590300    2.01025800
 H                  7.36437500    3.80392400    3.03454800
 H                  7.44414900    2.18873500    3.77809900
