# Supplementary material for: Mechanochemical ligand-controlled regiodivergent hydroarylation of alkenes via iron-catalyzed C−H activation
Source: Nat Commun. 2025 Dec 26;17:150. doi: 10.1038/s41467-025-66806-5 (PMC12774961; doi:10.1038/s41467-025-66806-5)
Supplement: Supplementary file 3 — Supplementary Data 1 [file 41467_2025_66806_MOESM3_ESM.zip › DFT-optimized structures/TS10-branched-triplet.xyz]

118

 N                 -3.00364400   -1.69426400    2.02917900
 C                 -3.51156100   -0.35402600    1.94615100
 C                 -3.15130500    0.59981300    2.91247100
 C                 -4.35586100   -0.03990300    0.86823200
 C                 -3.60063700    1.91297600    2.72686800
 C                 -4.41881700    2.27227800    1.64987900
 H                 -3.29699700    2.67685700    3.44859600
 C                 -1.78852400   -2.07851100    1.53229500
 Fe                -0.20146000   -1.19895800    0.56263700
 C                  0.58800300    0.05141100    2.32808500
 H                 -0.50652900    0.11001200    2.24698500
 C                 -2.95826400   -3.88043800    2.33330900
 H                 -3.13400600   -4.92338600    2.58236600
 C                 -3.73006600   -2.77715400    2.51745500
 H                 -4.71919100   -2.65878500    2.94943900
 C                 -4.81081800    1.27534700    0.75056900
 H                 -5.44990200    1.54098400   -0.09267800
 C                 -4.73684400   -1.08974600   -0.14221800
 H                 -3.85167100   -1.63913400   -0.49651500
 H                 -5.42537200   -1.83676800    0.28675100
 H                 -5.23031500   -0.63434000   -1.01069900
 C                 -2.35408200    0.24322900    4.14016900
 H                 -3.01699800    0.19307500    5.02123800
 H                 -1.84932400   -0.72456600    4.04694700
 H                 -1.58956600    1.00511900    4.34908700
 C                 -4.86718400    3.69816900    1.45839000
 H                 -5.63007900    3.98330300    2.20294700
 H                 -4.02095600    4.39324100    1.57254800
 H                 -5.29457500    3.84439000    0.45664600
 N                 -1.78479800   -3.43386000    1.73683300
 C                 -0.65996000   -4.25149500    1.32431300
 H                  0.21120000   -3.98969800    1.94919200
 H                 -0.90807700   -5.30877500    1.48150700
 N                 -0.33356900   -4.03460900   -0.06118800
 C                 -0.07677200   -2.76338400   -0.54189800
 C                 -0.19384500   -5.01016700   -1.04661200
 C                  0.16373600   -4.35281000   -2.17946900
 H                 -0.34803400   -6.06844900   -0.85456100
 H                  0.37818500   -4.71868000   -3.17914500
 C                  0.52310500   -1.94602500   -2.78787500
 C                  1.84505100   -1.50170400   -2.92083800
 C                 -0.53729500   -1.36943300   -3.50501600
 C                  2.07689100   -0.38368000   -3.73140500
 C                 -0.26199300   -0.25348100   -4.29733900
 C                  1.03522900    0.27079600   -4.39701600
 H                  3.09726400   -0.00058400   -3.81311500
 H                 -1.08231100    0.23188400   -4.83256400
 C                 -1.91747900   -1.96886200   -3.43432900
 H                 -1.95255100   -2.93976200   -3.95715700
 H                 -2.22012700   -2.16252300   -2.39426300
 H                 -2.66178800   -1.30841900   -3.89885800
 C                  2.97249200   -2.22517300   -2.23834900
 H                  2.73088700   -2.42736100   -1.18823000
 H                  3.16292400   -3.19692400   -2.72628400
 H                  3.89782200   -1.63736100   -2.26642500
 C                  1.28761000    1.53474600   -5.17813600
 H                  2.35034300    1.64529700   -5.43958000
 H                  0.69734400    1.56309500   -6.10737300
 H                  0.99728600    2.41849000   -4.58359100
 N                  0.22908800   -2.99890700   -1.86181200
 C                  3.95939100   -0.67510800    0.53607100
 C                  3.46253700    0.37727800   -0.28913700
 C                  4.37330800    1.17755900   -0.98784000
 C                  5.74752300    0.92676700   -0.86175700
 C                  6.21716300   -0.11570700   -0.05187900
 C                  5.32121400   -0.93571600    0.65656600
 C                  1.65860000   -0.75683700    0.71179800
 C                  2.02494700    0.31292400   -0.19962100
 H                  4.01715600    1.98771600   -1.62885500
 H                  6.46183200    1.55249700   -1.40254500
 H                  7.29134100   -0.29721500    0.03113800
 H                  5.68988800   -1.75194900    1.28118800
 N                  2.87015200   -1.34365100    1.10724900
 C                  3.00687800   -2.63189100    1.73300500
 H                  3.36147700   -3.39867600    1.01700700
 H                  3.71667100   -2.59958600    2.57635700
 H                  2.03039000   -2.94351100    2.11969700
 C                  0.99880700    1.01533600   -0.82042800
 H                  1.20131800    1.89569600   -1.44640100
 N                 -0.25591100    0.59348100   -0.64980300
 C                 -1.29559400    1.43669200   -1.03914000
 C                 -2.44307300    0.90512400   -1.65940300
 C                 -1.26245400    2.83021700   -0.83554900
 C                 -3.48202300    1.71935100   -2.08564800
 H                 -2.49145900   -0.16906600   -1.80641700
 C                 -2.31571500    3.65710000   -1.24072600
 H                 -0.40786100    3.27118700   -0.31932700
 C                 -3.43811900    3.10442500   -1.86769400
 H                 -4.36320100    1.30063100   -2.57670000
 H                 -2.25467200    4.72694300   -1.03967000
 O                 -4.54054800    3.81698300   -2.25573700
 C                 -4.48207000    5.22078300   -2.19902700
 H                 -3.63732200    5.61993600   -2.78989300
 H                 -5.42427900    5.59557100   -2.62208000
 H                 -4.38786500    5.59097300   -1.16146600
 C                  0.95761400   -0.76814200    3.54864700
 H                  0.69883700   -0.23491500    4.48424400
 H                  0.43609100   -1.73837200    3.56647500
 H                  2.03798200   -0.97049900    3.59662400
 C                  1.08480300    1.48935900    2.37902500
 H                  0.87343100    1.96817300    1.41255600
 H                  0.47036900    2.04720100    3.11677800
 C                  2.57166800    1.66776800    2.71920600
 H                  2.71442400    1.68908700    3.81469400
 H                  3.13335900    0.79314100    2.36880300
 C                  3.20882300    2.90752900    2.09214500
 H                  2.95627800    2.91740600    1.01817800
 H                  2.76934900    3.82840900    2.52043700
 C                  4.73029800    2.93062300    2.23147500
 H                  5.12860100    1.96921000    1.86381200
 H                  5.00958500    2.99028900    3.30055600
 C                  5.40665500    4.06403700    1.46104000
 H                  5.04142100    5.03885500    1.83385700
 H                  5.09320900    4.00486000    0.40350400
 C                  6.93152100    4.01438700    1.53871900
 H                  7.30950000    3.06344000    1.12826800
 H                  7.39922700    4.83627400    0.97251200
 H                  7.28208600    4.08598900    2.58237800
