# Supplementary material for: Mechanochemical ligand-controlled regiodivergent hydroarylation of alkenes via iron-catalyzed C−H activation
Source: Nat Commun. 2025 Dec 26;17:150. doi: 10.1038/s41467-025-66806-5 (PMC12774961; doi:10.1038/s41467-025-66806-5)
Supplement: Supplementary file 3 — Supplementary Data 1 [file 41467_2025_66806_MOESM3_ESM.zip › DFT-optimized structures/TS10-linear-quintet.xyz]

118

 N                  1.12238100    2.32145600    2.44258300
 C                  1.15861100    3.33527800    1.43003300
 C                  2.29787500    3.45361500    0.61940000
 C                  0.06451400    4.21112700    1.31836200
 C                  2.30275800    4.45831900   -0.35590200
 C                  1.23382400    5.34996700   -0.50324400
 H                  3.17313900    4.55085600   -1.01062400
 C                  0.88654400    0.99075200    2.22553300
 Fe                -0.03195600   -0.18097400    0.68708400
 C                  1.72465900   -0.51109000   -0.78856100
 H                  1.63863400    0.59183300   -0.76857200
 C                  1.14802800    1.44502900    4.46588700
 H                  1.21067700    1.21762900    5.52640300
 C                  1.28578000    2.61507300    3.79551000
 H                  1.49665800    3.62169900    4.14328300
 C                  0.13629500    5.22428800    0.35813900
 H                 -0.70207400    5.91882100    0.26210800
 C                 -1.16137000    4.03541800    2.17660900
 H                 -1.49366800    2.98602700    2.17539800
 H                 -0.97411600    4.31237900    3.22703600
 H                 -1.98914600    4.65323100    1.80368800
 C                  3.47727500    2.54037100    0.81385200
 H                  3.86081300    2.60449100    1.84532600
 H                  3.19930300    1.49231700    0.64281000
 H                  4.29366700    2.79728400    0.12574800
 C                  1.23389700    6.39676700   -1.58646700
 H                  0.58102700    6.08528600   -2.41985700
 H                  0.84975700    7.36017700   -1.21664600
 H                  2.24175600    6.55956900   -1.99506600
 N                  0.92099800    0.47115300    3.49979800
 C                  0.60044300   -0.90446400    3.77619000
 H                  1.24359500   -1.54788000    3.15590900
 H                  0.79313700   -1.11695900    4.83533300
 N                 -0.78728800   -1.20948300    3.47566500
 C                 -1.32890500   -0.90863500    2.25839500
 C                 -1.61780400   -2.03364900    4.22972600
 C                 -2.72706800   -2.23867000    3.47080000
 H                 -1.35875000   -2.38647000    5.22445700
 H                 -3.63581400   -2.79798700    3.67145000
 C                 -3.39911900   -1.63240000    1.13953000
 C                 -3.48294400   -2.85663100    0.45737500
 C                 -4.08540700   -0.48399400    0.71262200
 C                 -4.30302200   -2.91436500   -0.67668600
 C                 -4.89563200   -0.59488600   -0.41999000
 C                 -5.01282400   -1.79823000   -1.12926000
 H                 -4.35870800   -3.85284200   -1.23396400
 H                 -5.42881700    0.29141300   -0.77043100
 C                 -3.91694000    0.83585600    1.41412500
 H                 -3.95675700    0.72846000    2.50893800
 H                 -2.93909400    1.27536000    1.16271600
 H                 -4.69066300    1.54900900    1.09833200
 C                 -2.69826700   -4.06413200    0.89991600
 H                 -1.68068200   -3.78197500    1.20148100
 H                 -3.17297500   -4.56956200    1.75814900
 H                 -2.61209700   -4.79035800    0.08179000
 C                 -5.86577800   -1.86380700   -2.37046100
 H                 -6.90818900   -1.57553500   -2.15678100
 H                 -5.49446600   -1.16727700   -3.14141600
 H                 -5.87399600   -2.87397300   -2.80462800
 N                 -2.53028800   -1.54903300    2.27859700
 C                  0.45427400   -4.19555000   -0.74442900
 C                 -0.52936900   -3.57961000   -1.57123800
 C                 -1.18665700   -4.35029500   -2.53606400
 C                 -0.87644600   -5.71282200   -2.65570000
 C                  0.08041200   -6.30652100   -1.82200600
 C                  0.75773000   -5.55141200   -0.85000100
 C                  0.27722000   -2.02075400   -0.00231100
 C                 -0.64292200   -2.21033900   -1.11453800
 H                 -1.94741700   -3.89853000   -3.17770500
 H                 -1.39152900   -6.32093500   -3.40375000
 H                  0.30332300   -7.37151200   -1.92403700
 H                  1.49498300   -6.02303900   -0.19698800
 N                  0.93517100   -3.23806700    0.15856500
 C                  1.72017900   -3.59254600    1.31190700
 H                  1.10889000   -4.07315000    2.10285600
 H                  2.52893000   -4.28669100    1.03633500
 H                  2.18694800   -2.68800600    1.71944600
 C                 -1.37594400   -1.14102300   -1.60782900
 H                 -1.99298900   -1.27255300   -2.50350300
 N                 -1.27880400    0.06299700   -1.01732200
 C                 -1.97246400    1.16088900   -1.50609100
 C                 -1.59339300    2.44944400   -1.06451300
 C                 -3.05579100    1.09588900   -2.40902400
 C                 -2.26004700    3.59244500   -1.48138500
 H                 -0.73958400    2.53519700   -0.39202500
 C                 -3.73038700    2.24414400   -2.83516700
 H                 -3.39916600    0.13095700   -2.77726400
 C                 -3.34285300    3.50688500   -2.37015500
 H                 -1.95001100    4.57903200   -1.13754000
 H                 -4.56463800    2.13330700   -3.52876000
 O                 -3.93895700    4.68689400   -2.72037300
 C                 -5.01456500    4.64867100   -3.62066100
 H                 -5.86594600    4.06190700   -3.22638500
 H                 -5.34137400    5.68686200   -3.77235100
 H                 -4.72304300    4.22043000   -4.59820500
 H                  1.46727200   -0.84490900   -1.80194100
 C                  3.10664100   -0.96140300   -0.37720000
 H                  3.32332900   -0.63400900    0.65887100
 H                  3.14489700   -2.06427800   -0.35868600
 C                  4.23689300   -0.47131200   -1.29468900
 H                  4.05887700   -0.85468600   -2.31543400
 H                  4.19245500    0.62908500   -1.38042700
 C                  5.63184700   -0.88600700   -0.82606600
 H                  5.67481300   -1.98749900   -0.73719400
 H                  5.80208500   -0.49804200    0.19618900
 C                  6.76069300   -0.40810000   -1.73931000
 H                  6.71490000    0.69332900   -1.82903000
 H                  6.59220300   -0.79680900   -2.76043200
 C                  8.15553400   -0.81795900   -1.26662600
 H                  8.20161100   -1.91939000   -1.17768900
 H                  8.32419500   -0.42937200   -0.24471700
 C                  9.28466800   -0.33873500   -2.18048500
 H                  9.23647800    0.76191200   -2.26846900
 H                  9.11360000   -0.72758000   -3.20059600
 C                 10.67404300   -0.75442800   -1.69960900
 H                 10.76179400   -1.85202500   -1.63613300
 H                 11.46499600   -0.39542700   -2.37725500
 H                 10.88597000   -0.35031800   -0.69539100
