# Supplementary material for: Mechanochemical ligand-controlled regiodivergent hydroarylation of alkenes via iron-catalyzed C−H activation
Source: Nat Commun. 2025 Dec 26;17:150. doi: 10.1038/s41467-025-66806-5 (PMC12774961; doi:10.1038/s41467-025-66806-5)
Supplement: Supplementary file 3 — Supplementary Data 1 [file 41467_2025_66806_MOESM3_ESM.zip › DFT-optimized structures/TS10-linear-singlet.xyz]

118

 N                  1.55768900   -0.77606200    2.84002000
 C                  2.25253400    0.43364400    2.53033300
 C                  3.62652600    0.38982200    2.23595100
 C                  1.53705500    1.64467900    2.52569000
 C                  4.25769700    1.58433600    1.86852500
 C                  3.56048700    2.79344900    1.77424900
 H                  5.32084500    1.55951600    1.61606400
 C                  0.55123300   -1.32525500    2.06060500
 Fe                -0.47451600   -0.72673500    0.55102500
 C                  1.13390400   -0.27091200   -0.81044400
 H                  1.04083400    0.56763400   -0.08348200
 C                  1.01033500   -2.63775500    3.90082200
 H                  0.89977900   -3.48778900    4.56840600
 C                  1.83347300   -1.56166100    3.96094500
 H                  2.57957100   -1.27489600    4.69468400
 C                  2.20335700    2.80555500    2.12241900
 H                  1.64656400    3.74562400    2.08477300
 C                  0.10860400    1.68799700    2.99314100
 H                 -0.52647500    0.96615600    2.45679800
 H                  0.03923200    1.41392300    4.05921500
 H                 -0.32094800    2.69012400    2.86670800
 C                  4.41801100   -0.89114800    2.31448600
 H                  4.72297800   -1.11382300    3.35068800
 H                  3.83923500   -1.75437800    1.95874300
 H                  5.33287900   -0.81935800    1.71105500
 C                  4.24181600    4.03885900    1.27016200
 H                  4.11681100    4.13004500    0.17716200
 H                  3.81754900    4.94704500    1.72412700
 H                  5.32273700    4.02040800    1.47429400
 N                  0.25790000   -2.48445800    2.74371400
 C                 -0.79301600   -3.35191500    2.27357200
 H                 -0.50841300   -3.77926200    1.30049300
 H                 -0.94793200   -4.16070500    2.99940200
 N                 -2.01637900   -2.60615500    2.11977900
 C                 -2.05218300   -1.43345500    1.38838200
 C                 -3.26810900   -3.02016800    2.55145900
 C                 -4.14429900   -2.09139900    2.09818500
 H                 -3.42197800   -3.92661900    3.13034100
 H                 -5.22096700   -2.00711700    2.20770600
 C                 -4.06047900   -0.03785400    0.75920500
 C                 -4.70447500   -0.27571400   -0.47044500
 C                 -4.10358800    1.21462400    1.38334600
 C                 -5.34808200    0.79567500   -1.09065500
 C                 -4.76843400    2.25806500    0.72403500
 C                 -5.38214000    2.07455700   -0.51382300
 H                 -5.82104800    0.63475900   -2.06343100
 H                 -4.77281500    3.25029900    1.18238000
 C                 -3.47532200    1.45941900    2.72977500
 H                 -4.24239600    1.46468100    3.52324800
 H                 -2.73677100    0.69116500    2.98725500
 H                 -2.97748700    2.44011100    2.75149000
 C                 -4.69450000   -1.64642600   -1.09459000
 H                 -3.69980600   -2.10913600   -1.03618500
 H                 -5.40026400   -2.32353800   -0.58360900
 H                 -4.98937300   -1.59638100   -2.15230800
 C                 -6.06031200    3.22259500   -1.21538400
 H                 -6.00218100    3.11034600   -2.30828500
 H                 -7.12925800    3.28318900   -0.94537400
 H                 -5.59163800    4.18047300   -0.94602500
 N                 -3.40495700   -1.13734700    1.40132300
 C                  0.40242900   -3.86914600   -1.99187800
 C                 -0.64564900   -3.16724700   -2.65693200
 C                 -1.18171900   -3.70640300   -3.83167600
 C                 -0.67617800   -4.91672400   -4.32633000
 C                  0.35463500   -5.59154500   -3.65986300
 C                  0.90830700   -5.07237600   -2.47770400
 C                  0.00209900   -1.99065300   -0.70879100
 C                 -0.89256800   -1.98720600   -1.86287700
 H                 -1.98927200   -3.19067300   -4.35765800
 H                 -1.09318900   -5.34083700   -5.24328900
 H                  0.73465100   -6.53436200   -4.06099200
 H                  1.71141300   -5.60152000   -1.96070500
 N                  0.76400300   -3.16105300   -0.83965100
 C                  1.80843900   -3.63064700    0.03325100
 H                  1.55160200   -4.60525600    0.48932500
 H                  2.75676900   -3.76029400   -0.51459800
 H                  1.96735900   -2.90106200    0.83086000
 C                 -1.66165800   -0.84150600   -2.00507500
 H                 -2.25420400   -0.64656000   -2.90676500
 N                 -1.56267700    0.05535700   -1.01717900
 C                 -1.89179500    1.39300900   -1.18435200
 C                 -1.58019700    2.28284300   -0.13426900
 C                 -2.48561900    1.95468400   -2.33311900
 C                 -1.86473800    3.63886900   -0.20447200
 H                 -1.12086500    1.87495200    0.76257700
 C                 -2.78712900    3.31568600   -2.40959600
 H                 -2.72408200    1.32588100   -3.19085100
 C                 -2.49705900    4.16979000   -1.33717500
 H                 -1.62653900    4.31020500    0.62344900
 H                 -3.26009200    3.69667500   -3.31480600
 O                 -2.79718400    5.50385100   -1.30439400
 C                 -3.34291300    6.09526300   -2.45583000
 H                 -4.32674300    5.66373000   -2.71843100
 H                 -3.47477000    7.16311100   -2.23293900
 H                 -2.67346600    5.99185500   -3.32997800
 H                  0.76131900    0.10124700   -1.77165900
 C                  2.58880500   -0.66923500   -0.92369000
 H                  2.96659700   -1.04002000    0.03947400
 H                  2.70087100   -1.50127400   -1.64080800
 C                  3.46649400    0.50349600   -1.37727700
 H                  3.12558300    0.84835100   -2.37006700
 H                  3.29934100    1.35090500   -0.69166400
 C                  4.96118100    0.19251000   -1.42877200
 H                  5.15304900   -0.60588000   -2.16895600
 H                  5.27903700   -0.22211800   -0.45556500
 C                  5.82390100    1.41190900   -1.75242300
 H                  5.60372000    2.21118600   -1.02068600
 H                  5.52798900    1.82031400   -2.73607100
 C                  7.32572000    1.12924000   -1.75001700
 H                  7.55045000    0.33297400   -2.48363400
 H                  7.61720600    0.71691800   -0.76540000
 C                  8.18616100    2.35626500   -2.05580000
 H                  7.95644200    3.15044300   -1.32207500
 H                  7.89442700    2.76592200   -3.03969100
 C                  9.68609500    2.06604000   -2.04502300
 H                  9.94901600    1.30057200   -2.79416800
 H                 10.27809200    2.96794900   -2.26797100
 H                 10.01203100    1.68733500   -1.06164600
