# Supplementary material for: Mechanochemical ligand-controlled regiodivergent hydroarylation of alkenes via iron-catalyzed C−H activation
Source: Nat Commun. 2025 Dec 26;17:150. doi: 10.1038/s41467-025-66806-5 (PMC12774961; doi:10.1038/s41467-025-66806-5)
Supplement: Supplementary file 3 — Supplementary Data 1 [file 41467_2025_66806_MOESM3_ESM.zip › DFT-optimized structures/TS10-linear-triplet.xyz]

 N                 -1.03948300    1.72934900    2.78274600
 C                 -1.30127400    2.77992600    1.83702200
 C                 -0.28093500    3.27087700    1.00919600
 C                 -2.60845800    3.30640500    1.78922500
 C                 -0.59253600    4.32470000    0.13974100
 C                 -1.86457000    4.89584500    0.08798400
 H                  0.19012000    4.69953900   -0.52416600
 C                 -0.75983200    0.41838100    2.49314600
 Fe                -0.15730600   -0.82832100    0.97966800
 C                  2.13905200   -0.69689100    1.29313100
 H                  2.56233900   -1.44261300    1.97996000
 C                 -1.06609000    0.72684600    4.75325300
 H                 -1.11105900    0.44240100    5.80092800
 C                 -1.20778200    1.93366500    4.15267800
 H                 -1.40875000    2.91744100    4.56442800
 C                 -2.85841700    4.37320700    0.92558400
 H                 -3.87234600    4.77887400    0.86836300
 C                 -3.73725700    2.69684900    2.58383700
 H                 -3.68889100    1.59730800    2.56223400
 H                 -3.72347600    2.99496000    3.64461500
 H                 -4.70690300    3.00500600    2.16802200
 C                  1.09466000    2.67219200    1.00403600
 H                  1.09209000    1.74200300    0.41592700
 H                  1.82323500    3.36025000    0.55367200
 H                  1.43578400    2.41387500    2.01669500
 C                 -2.19200400    6.00615200   -0.87467100
 H                 -2.96179200    5.66980800   -1.58667000
 H                 -2.58744600    6.89054100   -0.34853600
 H                 -1.30655100    6.31672500   -1.44782500
 N                 -0.80553300   -0.18232800    3.73531500
 C                 -0.60833400   -1.61274400    3.93504600
 H                  0.44538400   -1.85967700    3.72868400
 H                 -0.84010500   -1.85944800    4.97874400
 N                 -1.44796400   -2.38690400    3.05055200
 C                 -1.34544100   -2.16587200    1.70178200
 C                 -2.53688400   -3.20721300    3.35384400
 C                 -3.11229200   -3.52465900    2.16201000
 H                 -2.78199700   -3.51544100    4.36656100
 H                 -3.96532200   -4.15565100    1.93070200
 C                 -2.70368600   -2.72823300   -0.22282600
 C                 -1.98044000   -3.43061400   -1.19598800
 C                 -3.64251700   -1.73446700   -0.55830700
 C                 -2.17099900   -3.06224000   -2.53520300
 C                 -3.81003800   -1.41731500   -1.90565700
 C                 -3.05412200   -2.04543800   -2.90564800
 H                 -1.57887900   -3.56749600   -3.30272200
 H                 -4.50199300   -0.61727800   -2.17878000
 C                 -4.40156100   -0.99660400    0.51477600
 H                 -5.11792800   -1.65293800    1.03582800
 H                 -3.71990200   -0.59939600    1.28365500
 H                 -4.96192500   -0.15441600    0.08706400
 C                 -1.03809700   -4.54907000   -0.84705900
 H                 -0.68493400   -4.47995100    0.18695100
 H                 -1.54036000   -5.52441800   -0.97138800
 H                 -0.15845200   -4.54032400   -1.50408600
 C                 -3.15128900   -1.57417500   -4.33306600
 H                 -4.19691500   -1.40544200   -4.63530000
 H                 -2.62062300   -0.61303800   -4.44778400
 H                 -2.70003000   -2.29374300   -5.03177800
 N                 -2.37314800   -2.88479600    1.16805200
 C                  2.31690300   -3.77978500   -0.69220000
 C                  2.07540700   -2.89822800   -1.78868000
 C                  2.57354300   -3.23560400   -3.05077900
 C                  3.29742900   -4.42724700   -3.21147200
 C                  3.52574800   -5.27942300   -2.12451200
 C                  3.03436300   -4.96436200   -0.84578300
 C                  1.08956900   -2.02094300    0.17515700
 C                  1.27776200   -1.81793500   -1.25457900
 H                  2.40033900   -2.57730000   -3.90611800
 H                  3.68878200   -4.69221100   -4.19696400
 H                  4.09516400   -6.20127500   -2.26730600
 H                  3.21568000   -5.63176200   -0.00064900
 N                  1.69169300   -3.26518800    0.44150000
 C                  1.68869900   -3.94962700    1.70126300
 H                  1.40372500   -5.00869300    1.57223200
 H                  2.67514300   -3.92640100    2.20218300
 H                  0.94731500   -3.48238000    2.35925900
 C                  0.57189400   -0.76918800   -1.80922600
 H                  0.62238200   -0.54277100   -2.88166000
 N                 -0.23709600   -0.06868300   -0.99676200
 C                 -0.99885400    0.97174900   -1.52768900
 C                 -2.22581000    1.29734800   -0.91130200
 C                 -0.64687700    1.71158400   -2.67331700
 C                 -3.08358500    2.24333200   -1.44738400
 H                 -2.49345800    0.76296700   -0.00294600
 C                 -1.50253800    2.67821900   -3.21702900
 H                  0.31912500    1.54253400   -3.15155800
 C                 -2.73752100    2.93946500   -2.61573300
 H                 -4.03919600    2.47009400   -0.97260300
 H                 -1.18267900    3.22455700   -4.10469900
 O                 -3.64566200    3.86242600   -3.06746800
 C                 -3.37882800    4.51657200   -4.28234700
 H                 -3.24772400    3.79979100   -5.11375000
 H                 -4.24512300    5.15780400   -4.49599200
 H                 -2.47418500    5.15013500   -4.22184600
 H                  1.79949600    0.13961500    1.91937500
 C                  3.18607900   -0.18761500    0.31739300
 H                  3.65419600   -1.03364500   -0.21164600
 H                  2.69498500    0.40635300   -0.47236400
 C                  4.28123200    0.66154800    0.97031800
 H                  3.81938300    1.51388900    1.50173600
 H                  4.79362000    0.06677100    1.74949300
 C                  5.31350900    1.19044900   -0.02588200
 H                  4.79453000    1.77940300   -0.80485200
 H                  5.77707200    0.33920600   -0.55727100
 C                  6.40735200    2.04786100    0.61039400
 H                  6.92856300    1.45773000    1.38699900
 H                  5.94123600    2.89695900    1.14448300
 C                  7.43287700    2.58317300   -0.38898900
 H                  6.91169500    3.17315400   -1.16587900
 H                  7.89932800    1.73457500   -0.92301700
 C                  8.52737100    3.44207700    0.24661600
 H                  9.04672900    2.85042100    1.02228600
 H                  8.05870700    4.28872700    0.78062300
 C                  9.54606700    3.97241200   -0.76112400
 H                  9.05904900    4.59638100   -1.52923400
 H                 10.32067200    4.58638700   -0.27443800
 H                 10.05516300    3.14626200   -1.28522400
