# Supplementary material for: Mechanochemical ligand-controlled regiodivergent hydroarylation of alkenes via iron-catalyzed C−H activation
Source: Nat Commun. 2025 Dec 26;17:150. doi: 10.1038/s41467-025-66806-5 (PMC12774961; doi:10.1038/s41467-025-66806-5)
Supplement: Supplementary file 3 — Supplementary Data 1 [file 41467_2025_66806_MOESM3_ESM.zip › DFT-optimized structures/TS2-singlet.xyz]

106

 N                  1.22788900    0.84607300    2.00626200
 C                  0.53273200    2.09152300    1.91691100
 C                  1.04901400    3.11954700    1.11554400
 C                 -0.63147300    2.26484400    2.68785300
 C                  0.38265800    4.35218200    1.11198900
 C                 -0.77645800    4.56406000    1.86587900
 H                  0.77784100    5.16429200    0.49690700
 C                  0.93016400   -0.27741800    1.24855800
 Fe                -0.32675700   -0.58304900   -0.13870400
 C                  1.66373900   -1.04113300   -1.84883000
 H                  1.22461500   -1.83262800   -1.22293900
 C                 -2.13967700    0.09194600    0.36067700
 C                 -1.95537800    0.03124700   -1.06783300
 H                 -2.87709600   -0.57151300    0.81736000
 H                 -2.10858000    1.06620900    0.86916600
 H                 -2.64468300   -0.48294100   -1.74554600
 C                  2.47510300   -0.73941400    2.91356100
 H                  3.15877000   -1.35208100    3.49534100
 C                  2.15200600    0.57372300    3.01626800
 H                  2.48085300    1.33842100    3.71379600
 C                 -1.27296600    3.50560900    2.63988200
 H                 -2.18392800    3.65139300    3.22733900
 C                  1.02913300   -0.73282600   -2.98864900
 H                  1.41618400    0.03894000   -3.66300600
 H                  0.09822500   -1.22132000   -3.27763800
 C                 -1.15651000    1.13056600    3.52541000
 H                 -1.30652300    0.23926300    2.89619900
 H                 -0.44217900    0.85395300    4.31828600
 H                 -2.11119500    1.39784700    3.99923300
 C                  2.27067100    2.88748100    0.26723600
 H                  3.11152200    2.49409500    0.85944300
 H                  2.05932000    2.13922500   -0.51267900
 H                  2.59372400    3.81519300   -0.22507400
 C                 -1.49227400    5.89093100    1.84364400
 H                 -1.64631600    6.27928500    2.86347800
 H                 -0.93053000    6.64420800    1.27287300
 H                 -2.48850400    5.79536200    1.38070800
 N                  1.73899900   -1.23476700    1.84136800
 C                  1.76542400   -2.58416700    1.34267000
 H                  2.34630300   -2.62806800    0.40510500
 H                  2.26348300   -3.23045100    2.07787400
 N                  0.42935500   -3.08046500    1.11781400
 C                 -0.54750000   -2.33922400    0.45503700
 C                 -0.02462300   -4.32622700    1.53319300
 C                 -1.31543100   -4.41211900    1.13369200
 H                  0.60605900   -5.03607300    2.06149900
 H                 -2.04218400   -5.21228900    1.23413700
 C                 -2.91149500   -3.02588200   -0.11410400
 C                 -3.03957700   -3.11533900   -1.51001700
 C                 -4.02607600   -2.82648500    0.71730800
 C                 -4.31453300   -2.97147900   -2.06606700
 C                 -5.28316300   -2.69212900    0.11676800
 C                 -5.44765900   -2.75482400   -1.27171900
 H                 -4.42383100   -3.02972500   -3.15277700
 H                 -6.15577400   -2.52098800    0.75338100
 C                 -3.86668700   -2.73388100    2.21296200
 H                 -3.68235900   -3.72142500    2.66788100
 H                 -3.00914300   -2.09679200    2.47699900
 H                 -4.77042600   -2.31506000    2.67765300
 C                 -1.82598000   -3.32384200   -2.36975600
 H                 -1.16509400   -2.45082600   -2.25528600
 H                 -1.25003100   -4.20744500   -2.05162600
 H                 -2.09784900   -3.44235800   -3.42783700
 C                 -6.80298300   -2.55751400   -1.90213400
 H                 -6.94210100   -1.50712800   -2.21211000
 H                 -6.92439500   -3.18000400   -2.80210000
 H                 -7.61547400   -2.80313700   -1.20192100
 N                 -1.62637000   -3.21828300    0.48413600
 C                 -1.14125200    1.17528800   -1.61359700
 H                 -0.89824600    1.01113500   -2.67487900
 H                 -0.12337200    1.18282200   -1.09458100
 C                 -1.68881300    2.59860600   -1.43837000
 H                 -1.81044200    2.82245500   -0.36673100
 H                 -2.70134000    2.63525600   -1.87865000
 C                 -0.80709400    3.66555500   -2.08409000
 H                 -0.67454900    3.43763800   -3.15840200
 H                  0.20276100    3.61224300   -1.64161800
 C                 -1.34752000    5.08572900   -1.93037000
 H                 -1.56758600    5.27208000   -0.86613700
 H                 -2.31765300    5.16877300   -2.45432100
 C                 -0.39915000    6.17063200   -2.44118000
 H                 -0.17769900    5.99114100   -3.50887000
 H                  0.56993700    6.07594200   -1.91719200
 C                 -0.94245800    7.58675000   -2.25774200
 H                 -1.13733600    7.80209700   -1.19353600
 H                 -0.23825900    8.34835700   -2.62915900
 H                 -1.89507800    7.72090100   -2.79692100
 C                  3.00230000   -0.49166000   -1.43979600
 H                  2.96802100   -0.17540100   -0.38600600
 H                  3.22449700    0.41352900   -2.03059700
 C                  4.14790700   -1.49932800   -1.61598700
 H                  4.24508500   -1.75839300   -2.68474400
 H                  3.88916400   -2.44581100   -1.10573400
 C                  5.48295600   -0.98800400   -1.07623900
 H                  5.36571300   -0.73370700   -0.00633100
 H                  5.74044700   -0.03868300   -1.58092900
 C                  6.63548300   -1.97826500   -1.23999000
 H                  6.75267800   -2.22917700   -2.31043400
 H                  6.37437100   -2.92902600   -0.73840400
 C                  7.96940800   -1.46882900   -0.69148200
 H                  7.84827400   -1.21705500    0.37781900
 H                  8.22786800   -0.51944800   -1.19436300
 C                  9.11483300   -2.46604000   -0.85775100
 H                  9.28100500   -2.70848500   -1.92066700
 H                 10.06059100   -2.07130400   -0.45394700
 H                  8.89824000   -3.41309800   -0.33558400
