# Supplementary material for: Mechanochemical ligand-controlled regiodivergent hydroarylation of alkenes via iron-catalyzed C−H activation
Source: Nat Commun. 2025 Dec 26;17:150. doi: 10.1038/s41467-025-66806-5 (PMC12774961; doi:10.1038/s41467-025-66806-5)
Supplement: Supplementary file 3 — Supplementary Data 1 [file 41467_2025_66806_MOESM3_ESM.zip › DFT-optimized structures/TS2-triplet.xyz]

106

 N                 -2.38238900   -2.22214900    0.83822500
 C                 -1.71180200   -3.36415700    0.30193300
 C                 -1.80066400   -3.63394300   -1.07419800
 C                 -0.94468700   -4.16278000    1.16440300
 C                 -1.12359600   -4.75219300   -1.56785700
 C                 -0.36693600   -5.58860500   -0.73592000
 H                 -1.18049700   -4.97089200   -2.63807700
 C                 -1.94147300   -0.92671300    0.66947900
 Fe                -0.20313500   -0.16027900    0.09450400
 C                 -1.71087500    1.19489600   -2.11863700
 H                 -1.30916500    1.75983600   -1.26479100
 C                  0.87384700   -1.60013400   -0.84761200
 C                  1.72672800   -0.52626300   -0.41667600
 H                  0.88170900   -2.55162500   -0.30221700
 H                  0.66636700   -1.71600000   -1.92038700
 H                  2.28553400   -0.70568500    0.51398900
 C                 -3.79971400   -1.01621800    2.03199200
 H                 -4.60128700   -0.62347400    2.65193400
 C                 -3.50273000   -2.28908300    1.66635700
 H                 -3.99062300   -3.23060500    1.90042900
 C                 -0.28792400   -5.27617700    0.62541400
 H                  0.31725200   -5.90317900    1.28609100
 C                 -0.86361000    0.82299900   -3.08348000
 H                 -1.20371900    0.25008100   -3.95277900
 H                  0.19937800    1.06283900   -3.02952400
 C                 -0.78319400   -3.78987800    2.61553500
 H                 -0.47334600   -2.73665600    2.71103700
 H                 -1.72295400   -3.89429700    3.18177300
 H                 -0.02478600   -4.42021700    3.10054300
 C                 -2.54248000   -2.70172600   -1.99010100
 H                 -3.54089800   -2.45292700   -1.59878500
 H                 -1.98686700   -1.75402600   -2.07014200
 H                 -2.65474300   -3.13506700   -2.99394000
 C                  0.37473700   -6.76872600   -1.31068100
 H                 -0.27360800   -7.36981900   -1.96821900
 H                  1.23213000   -6.43524100   -1.91989300
 H                  0.76391300   -7.42705900   -0.52022200
 N                 -2.86215100   -0.19960200    1.40580600
 C                 -2.73047200    1.23289600    1.55644600
 H                 -2.83968300    1.70277000    0.56744100
 H                 -3.52955300    1.59974700    2.21356100
 N                 -1.45076700    1.61191000    2.10423500
 C                 -0.26678100    1.28008900    1.45914900
 C                 -1.22879900    2.23427200    3.32872800
 C                  0.11655900    2.35001500    3.46218400
 H                 -2.03742900    2.55919800    3.97813700
 H                  0.72123200    2.79710600    4.24581500
 C                  2.09557800    1.72143800    2.08857600
 C                  2.68602300    2.68027100    1.25258700
 C                  2.84879600    0.70080100    2.69288800
 C                  4.06760300    2.60695100    1.03774100
 C                  4.22540800    0.66648600    2.45185700
 C                  4.85335800    1.61098900    1.62750700
 H                  4.53790800    3.33983100    0.37682100
 H                  4.82030100   -0.13425500    2.90027300
 C                  2.16371300   -0.35614900    3.51772400
 H                  1.66768000    0.07027000    4.40451000
 H                  1.37791100   -0.85225200    2.92433700
 H                  2.87769600   -1.11953800    3.85658600
 C                  1.83700400    3.71867600    0.57158000
 H                  1.11897200    3.23238500   -0.10917800
 H                  1.24155000    4.29478800    1.29771100
 H                  2.45365300    4.41878400   -0.00897400
 C                  6.33934600    1.54799000    1.38149300
 H                  6.90412800    1.93501200    2.24721600
 H                  6.67232000    0.51199600    1.21344800
 H                  6.62706800    2.14303800    0.50261300
 N                  0.68713100    1.77973800    2.32401300
 C                  2.49774400    0.35125700   -1.38164000
 H                  2.48509300    1.40544700   -1.05702000
 H                  2.01181400    0.32901900   -2.37259900
 C                  3.96345800   -0.07500300   -1.53631000
 H                  4.00417700   -1.08856300   -1.97423400
 H                  4.40859500   -0.16159600   -0.52990800
 C                  4.80623900    0.89115100   -2.36648600
 H                  4.74544500    1.89764000   -1.91206500
 H                  4.36996700    0.99378100   -3.37772100
 C                  6.27459300    0.48379300   -2.48558200
 H                  6.34249900   -0.50712400   -2.97162900
 H                  6.69488000    0.34707900   -1.47219100
 C                  7.13753600    1.48542400   -3.25430700
 H                  7.06767700    2.47317900   -2.76262900
 H                  6.71647300    1.62621500   -4.26633200
 C                  8.60383800    1.06946700   -3.36119600
 H                  8.70639800    0.10167700   -3.88013800
 H                  9.20064600    1.81070600   -3.91653500
 H                  9.05867600    0.95464800   -2.36281700
 C                 -3.18695900    0.92520700   -2.10505000
 H                 -3.42186300    0.27141800   -1.24730000
 H                 -3.47267000    0.35871700   -3.00744300
 C                 -4.03574300    2.19893500   -2.00228700
 H                 -3.87572200    2.82020000   -2.90080300
 H                 -3.67763000    2.81222200   -1.15404200
 C                 -5.52656600    1.91596100   -1.82185900
 H                 -5.66903500    1.29350100   -0.91848500
 H                 -5.88597700    1.29920900   -2.66589900
 C                 -6.38576500    3.17499600   -1.71128000
 H                 -6.24515200    3.79389800   -2.61659900
 H                 -6.02174500    3.79313400   -0.86915700
 C                 -7.87651400    2.89043800   -1.52041700
 H                 -8.01364400    2.26998200   -0.61602800
 H                 -8.23733100    2.27341900   -2.36306300
 C                 -8.72662500    4.15497200   -1.40926800
 H                 -8.63593100    4.77681800   -2.31546400
 H                 -9.79366100    3.91802500   -1.27281100
 H                 -8.40996400    4.77472300   -0.55362800
