# Supplementary material for: Mechanochemical ligand-controlled regiodivergent hydroarylation of alkenes via iron-catalyzed C−H activation
Source: Nat Commun. 2025 Dec 26;17:150. doi: 10.1038/s41467-025-66806-5 (PMC12774961; doi:10.1038/s41467-025-66806-5)
Supplement: Supplementary file 3 — Supplementary Data 1 [file 41467_2025_66806_MOESM3_ESM.zip › DFT-optimized structures/TS4-triplet.xyz]

118

 N                  0.41374000   -3.70200900    0.36859500
 C                  1.81561400   -3.78135200    0.09018200
 C                  2.25040800   -4.28454200   -1.14598600
 C                  2.72254000   -3.40860100    1.09735000
 C                  3.62885900   -4.34731600   -1.38437500
 C                  4.56246600   -3.93566700   -0.42586200
 H                  3.98026700   -4.71542900   -2.35198700
 C                 -0.35545300   -2.54229300    0.37190500
 Fe                -0.34310300   -0.78632600   -0.41839300
 C                  1.17973200   -1.10409500   -1.74644400
 H                  1.64950700   -2.08349200   -1.68644800
 C                 -1.46116900   -4.31658200    1.36632200
 H                 -2.28662400   -4.82076800    1.86160400
 C                 -0.25390200   -4.77683200    0.95640300
 H                  0.20524200   -5.75751300    1.04012000
 C                  4.08994500   -3.48583000    0.81400800
 H                  4.80640300   -3.18075300    1.58197700
 C                 -0.03509600   -0.99239600   -2.44434000
 H                 -0.35123500   -0.04472400   -2.89324200
 H                 -0.47562200   -1.89042900   -2.89217100
 C                  2.23049500   -2.98716200    2.45640800
 H                  1.35850500   -2.32554300    2.38140600
 H                  1.91859600   -3.86693000    3.04500500
 H                  3.01800500   -2.46735300    3.01929400
 C                  1.25187600   -4.72848700   -2.18228700
 H                  0.72081700   -5.64011200   -1.86108500
 H                  0.48509100   -3.95758000   -2.34855700
 H                  1.74489100   -4.94234000   -3.14062100
 C                  6.03981100   -3.94107500   -0.72177100
 H                  6.62048800   -4.33209200    0.12837900
 H                  6.27519200   -4.54790500   -1.60818000
 H                  6.39827400   -2.91524900   -0.91299500
 N                 -1.50377400   -2.97421700    1.02223200
 C                 -2.61032900   -2.08167300    1.28983600
 H                 -3.10137000   -1.82387200    0.34760300
 H                 -3.32841000   -2.57259000    1.95716400
 N                 -2.13141900   -0.86350600    1.89414500
 C                 -1.16459400   -0.12927300    1.26130200
 C                 -2.45763100   -0.35502800    3.14310300
 C                 -1.68912100    0.75212600    3.30712500
 H                 -3.20742000   -0.80698300    3.78610600
 H                 -1.62144700    1.45883200    4.12766600
 C                 -0.03815300    1.99686200    1.93166200
 C                 -0.59673500    3.28502900    1.82053800
 C                  1.34769400    1.78362600    1.85501100
 C                  0.26994700    4.36033800    1.61528700
 C                  2.17155400    2.89359300    1.62570800
 C                  1.65408200    4.18666800    1.50029100
 H                 -0.15446400    5.35990400    1.49678100
 H                  3.25135800    2.73994900    1.55446600
 C                  1.93251200    0.41248300    2.05922700
 H                  1.65063900    0.01227000    3.04627900
 H                  1.56233300   -0.31434500    1.31891900
 H                  3.02876000    0.43581500    1.99694800
 C                 -2.08296000    3.51188700    1.91159100
 H                 -2.63967200    2.71019800    1.40853100
 H                 -2.42729700    3.54223300    2.95915500
 H                 -2.35226700    4.46469100    1.43878400
 C                  2.54470400    5.37023800    1.22462100
 H                  2.19792900    5.91497500    0.33207500
 H                  2.53285900    6.08183700    2.06759700
 H                  3.58743000    5.06186400    1.05931600
 N                 -0.91385900    0.88576200    2.15478600
 C                 -5.20846900   -1.75209000   -0.88581800
 C                 -5.01352700   -0.39401900   -0.48560800
 C                 -5.92220700    0.18342900    0.41451500
 C                 -6.99174300   -0.57806800    0.88910600
 C                 -7.16454600   -1.91610900    0.48522300
 C                 -6.27255600   -2.52328800   -0.40139100
 C                 -3.29391300   -1.02630600   -1.84108300
 C                 -3.78855900    0.06513000   -1.11521600
 H                 -5.78789600    1.21569800    0.74631900
 H                 -7.70422800   -0.13320300    1.58797100
 H                 -8.00825100   -2.49137100    0.87437200
 H                 -6.40351500   -3.56458700   -0.70302700
 H                 -2.44664600   -1.06291500   -2.51272200
 N                 -4.17032500   -2.10142100   -1.73092200
 C                 -3.91241300   -3.42852100   -2.22923300
 H                 -4.83738900   -3.88305700   -2.61605900
 H                 -3.18664800   -3.37120500   -3.05188100
 H                 -3.49594800   -4.09164200   -1.44752600
 C                 -3.14779300    1.33027000   -0.98031300
 H                 -3.72684300    2.13463700   -0.49577000
 N                 -1.89988500    1.50658200   -1.35645600
 C                 -1.35774000    2.78357000   -1.42106700
 C                  0.04386300    2.90939600   -1.55527500
 C                 -2.10183200    3.98426600   -1.42945400
 C                  0.67145300    4.13899100   -1.63098200
 H                  0.63270700    1.99988400   -1.58259500
 C                 -1.47537500    5.23538100   -1.48786900
 H                 -3.19184300    3.94981600   -1.40626200
 C                 -0.08138400    5.32332700   -1.57015400
 H                  1.75706000    4.20970800   -1.71714300
 H                 -2.09420300    6.13336700   -1.48162000
 O                  0.62813700    6.49516600   -1.58804800
 C                 -0.08046500    7.70660900   -1.53783300
 H                 -0.68002800    7.79763900   -0.61245500
 H                  0.66515300    8.51328000   -1.55883400
 H                 -0.75858800    7.82380100   -2.40321600
 C                  2.15095600    0.04331800   -1.53640700
 H                  2.22453000    0.66056400   -2.45090200
 H                  1.78126600    0.73818300   -0.75807800
 C                  3.53899700   -0.43492900   -1.11748500
 H                  3.94479700   -1.10800300   -1.89340000
 H                  3.44059800   -1.05797900   -0.21497600
 C                  4.52869500    0.69436700   -0.84651800
 H                  4.09004700    1.39168500   -0.11118600
 H                  4.67690400    1.29044900   -1.76563000
 C                  5.88099700    0.20313800   -0.33158500
 H                  6.33134800   -0.47651500   -1.07916400
 H                  5.72132600   -0.41444200    0.57227900
 C                  6.86936600    1.32428500   -0.00936800
 H                  7.02611000    1.93989300   -0.91335700
 H                  6.41571600    2.00112700    0.73750300
 C                  8.21462400    0.81740200    0.50764200
 H                  8.70649400    0.16606200   -0.23424600
 H                  8.90472300    1.64585400    0.73323600
 H                  8.08957900    0.22635600    1.43058200
