# Supplementary material for: Mechanochemical ligand-controlled regiodivergent hydroarylation of alkenes via iron-catalyzed C−H activation
Source: Nat Commun. 2025 Dec 26;17:150. doi: 10.1038/s41467-025-66806-5 (PMC12774961; doi:10.1038/s41467-025-66806-5)
Supplement: Supplementary file 3 — Supplementary Data 1 [file 41467_2025_66806_MOESM3_ESM.zip › DFT-optimized structures/TS6-quintet.xyz]

118

 N                  0.01150900   -0.38354400    3.67003000
 C                  1.06876600   -1.24018700    3.21039300
 C                  0.76634500   -2.55451400    2.82204700
 C                  2.37534400   -0.72379300    3.16789100
 C                  1.82767900   -3.36163800    2.39167900
 C                  3.14520600   -2.89233000    2.34574200
 H                  1.61185900   -4.38696400    2.08288000
 C                 -0.82051300    0.31377200    2.85159600
 Fe                -1.34084400    0.41388400    0.77166300
 C                  5.19072000   -2.93339000   -2.80263400
 H                  6.18017700   -3.35579800   -2.99971600
 C                 -1.26275100    0.77787000    5.04801100
 H                 -1.77747500    1.24120200    5.88558400
 C                 -0.24213200   -0.11929900    5.01470100
 H                  0.32150000   -0.59429700    5.81227300
 C                  3.39796200   -1.56781900    2.72772700
 H                  4.41835500   -1.17943300    2.67410200
 C                  4.47657900   -3.27759700   -1.72618000
 H                  4.89985300   -4.01439000   -1.03051900
 C                  2.65568500    0.70412200    3.55870400
 H                  2.02175500    1.40363100    2.99151800
 H                  2.44978700    0.88568300    4.62598000
 H                  3.70564500    0.96421700    3.36768500
 C                 -0.64721300   -3.06443000    2.85565200
 H                 -1.10721300   -2.90771500    3.84474300
 H                 -1.27190000   -2.51997400    2.12451300
 H                 -0.68609500   -4.13594600    2.61919700
 C                  4.27915400   -3.79114600    1.92693400
 H                  5.01414200   -3.24841400    1.31421900
 H                  4.81311700   -4.18304100    2.80969200
 H                  3.91926100   -4.65300000    1.34768000
 N                 -1.59484500    1.02977400    3.72182800
 C                 -2.61849300    1.95261300    3.24839100
 H                 -3.39046200    1.38168900    2.71136600
 H                 -3.07152200    2.45788900    4.11031300
 N                 -2.05723900    2.92992200    2.34419000
 C                 -1.50635100    2.52264000    1.16232900
 C                 -1.81040900    4.27734500    2.60016100
 C                 -1.10175500    4.73329300    1.53372600
 H                 -2.17473600    4.79028000    3.48624500
 H                 -0.72440600    5.72361700    1.29760500
 C                 -0.16570800    3.68129200   -0.54348300
 C                 -0.83905900    3.52457900   -1.76730100
 C                  1.22755200    3.82864600   -0.46574000
 C                 -0.06689400    3.53757200   -2.93243500
 C                  1.95283400    3.85071700   -1.66225000
 C                  1.32412800    3.70415100   -2.90100200
 H                 -0.57014500    3.40544900   -3.89426100
 H                  3.04054900    3.93890300   -1.61772300
 C                  1.93429400    3.92685600    0.86125200
 H                  1.52102000    3.20756100    1.58347200
 H                  3.00435500    3.71082000    0.74256100
 H                  1.83695700    4.92954400    1.31051000
 C                 -2.32821600    3.32064700   -1.81803700
 H                 -2.59803800    2.32241900   -1.43619200
 H                 -2.85752600    4.05932800   -1.19529400
 H                 -2.69927000    3.40399900   -2.84875400
 C                  2.11979500    3.69211700   -4.17975800
 H                  1.95330200    2.75513200   -4.73529400
 H                  1.82397500    4.52098500   -4.84422300
 H                  3.19797600    3.77923200   -3.98369400
 N                 -0.92352600    3.64722900    0.67624900
 C                 -4.63736200   -1.10051300   -1.53627400
 C                 -3.52224500   -1.04968500   -2.42339400
 C                 -3.62828300   -1.64110400   -3.68633200
 C                 -4.82799600   -2.26035700   -4.05845100
 C                 -5.91772000   -2.29583700   -3.17675100
 C                 -5.83508300   -1.71569400   -1.90313800
 C                 -2.97078500    0.00369800   -0.39635600
 C                 -2.46080600   -0.37569600   -1.69686500
 H                 -2.78098000   -1.62332600   -4.37691100
 H                 -4.91640000   -2.72208700   -5.04495500
 H                 -6.84576500   -2.78584800   -3.48176400
 H                 -6.68864700   -1.75557300   -1.22302200
 H                 -2.14397300   -1.03655800    0.97935000
 N                 -4.27615200   -0.44759000   -0.35352900
 C                 -5.07975700   -0.35295600    0.83231500
 H                 -4.61033100   -0.92496700    1.65612500
 H                 -5.17895800    0.69801300    1.15525200
 H                 -6.08627900   -0.75403100    0.65524700
 C                 -1.10365000   -0.23743800   -1.96695700
 H                 -0.69661100   -0.52566700   -2.94334900
 N                 -0.27711700    0.16786200   -0.98281900
 C                  1.07610200    0.38954900   -1.19299900
 C                  1.90554200    0.54650200   -0.05971300
 C                  1.69879800    0.47915200   -2.45365900
 C                  3.26656500    0.77632600   -0.17200600
 H                  1.44750600    0.46608000    0.92631100
 C                  3.07406700    0.70144100   -2.57562200
 H                  1.10345400    0.39903000   -3.36310500
 C                  3.87175800    0.85931400   -1.43646800
 H                  3.89513300    0.88440700    0.71338900
 H                  3.50804500    0.76430400   -3.57336900
 O                  5.21619800    1.09924400   -1.45139100
 C                  5.88379700    1.07711900   -2.68711200
 H                  5.52082600    1.86855000   -3.37000200
 H                  6.94766000    1.25415400   -2.47720900
 H                  5.77666700    0.10015200   -3.19201900
 H                  4.80235600   -2.21177400   -3.52933100
 C                  3.11509900   -2.75086300   -1.38692700
 H                  2.79893500   -2.03132300   -2.15685100
 H                  3.16476300   -2.17219700   -0.44752200
 C                  2.04388600   -3.83805900   -1.23047800
 H                  2.06045500   -4.50218800   -2.11341900
 H                  2.28929100   -4.48188600   -0.36651200
 C                  0.64393100   -3.25164100   -1.05985500
 H                  0.65150200   -2.49452700   -0.25800100
 H                  0.37941500   -2.69447400   -1.97497400
 C                 -0.44460900   -4.28409200   -0.76924600
 H                 -0.26446700   -4.73296700    0.22605400
 H                 -0.36869200   -5.12110500   -1.48929900
 C                 -1.85083200   -3.68663900   -0.82249600
 H                 -1.88108400   -2.77213100   -0.20626900
 H                 -2.05759100   -3.34766900   -1.85021400
 C                 -2.95593900   -4.63845300   -0.37579800
 H                 -2.82750100   -4.93671600    0.67957300
 H                 -3.94592000   -4.16549400   -0.47499000
 H                 -2.96582600   -5.56231000   -0.97963400
