# Supplementary material for: Mechanochemical ligand-controlled regiodivergent hydroarylation of alkenes via iron-catalyzed C−H activation
Source: Nat Commun. 2025 Dec 26;17:150. doi: 10.1038/s41467-025-66806-5 (PMC12774961; doi:10.1038/s41467-025-66806-5)
Supplement: Supplementary file 3 — Supplementary Data 1 [file 41467_2025_66806_MOESM3_ESM.zip › DFT-optimized structures/TS6-singlet.xyz]

118

 N                  1.53352600   -3.23958800   -1.23842600
 C                  0.20352700   -3.77372200   -1.27378900
 C                 -0.36051800   -4.33168200   -0.11202500
 C                 -0.49751900   -3.73542600   -2.48979900
 C                 -1.67223700   -4.80768300   -0.18291100
 C                 -2.42531400   -4.73313000   -1.36245400
 H                 -2.12969000   -5.22242600    0.71934500
 C                  1.92225700   -1.95426300   -0.88328400
 Fe                 1.12675900   -0.34246600   -0.11895700
 C                 -0.85560000   -0.41505900   -1.59099500
 H                 -0.34073800   -0.94665700   -2.38729600
 C                  3.69592900   -3.20343400   -1.68651500
 H                  4.72890000   -3.39733100   -1.96116500
 C                  2.60074400   -3.99908100   -1.71850500
 H                  2.46719500   -5.02758400   -2.03894800
 C                 -1.81534700   -4.20929500   -2.50642900
 H                 -2.38405500   -4.15194700   -3.43835700
 C                 -1.23751400   -1.06055200   -0.45150400
 H                 -0.99374600   -2.11212900   -0.35954200
 C                  0.14181200   -3.19956300   -3.74519400
 H                  0.81124000   -2.35397100   -3.53545000
 H                  0.75244600   -3.97438100   -4.23954400
 H                 -0.62194900   -2.86878900   -4.46270100
 C                  0.39063500   -4.33388700    1.18928100
 H                  1.38961500   -4.78306200    1.08290800
 H                  0.53273600   -3.29864200    1.54103500
 H                 -0.15878800   -4.89050700    1.96060900
 C                 -3.86928900   -5.16171400   -1.37254300
 H                 -4.24172800   -5.31582800   -2.39573300
 H                 -4.01837900   -6.09367600   -0.80549600
 H                 -4.50003500   -4.38892700   -0.89996600
 N                  3.26827500   -1.98272400   -1.18836200
 C                  4.12447100   -0.84409200   -0.96489700
 H                  4.24573100   -0.67173700    0.11348200
 H                  5.10382200   -1.04734500   -1.41684200
 N                  3.56267600    0.33086200   -1.57588200
 C                  2.26191100    0.72993200   -1.33815600
 C                  4.28679400    1.22429200   -2.34986600
 C                  3.43855400    2.23989900   -2.63122700
 H                  5.32664500    1.06231400   -2.61930200
 H                  3.56979900    3.14976000   -3.20840400
 C                  1.12907300    2.83837300   -2.18536700
 C                  1.07841400    3.98066500   -1.36729200
 C                  0.23281100    2.64326400   -3.24753100
 C                  0.07289800    4.91863700   -1.61654700
 C                 -0.76782100    3.60430900   -3.44814500
 C                 -0.86390800    4.74543200   -2.64351500
 H                  0.00370000    5.79960700   -0.97289400
 H                 -1.48686100    3.45636500   -4.25856500
 C                  0.37474100    1.46403000   -4.17400600
 H                  0.71516400    0.57035200   -3.63721200
 H                 -0.57961000    1.23352000   -4.66842000
 H                  1.11813500    1.67673400   -4.96185900
 C                  2.08656100    4.19225000   -0.27031200
 H                  2.35069500    3.24691100    0.21971600
 H                  3.01777800    4.63113100   -0.66861900
 H                  1.69257200    4.87891100    0.49204600
 C                 -1.97245300    5.74722800   -2.83540100
 H                 -2.51556800    5.57829100   -3.77669900
 H                 -2.69989000    5.67903700   -2.00886500
 H                 -1.58584700    6.77870300   -2.84108500
 N                  2.22179000    1.93050600   -2.02289800
 C                  3.73331700   -0.49224200    3.19175100
 C                  3.13461300    0.79314600    3.30591200
 C                  3.55207400    1.64578400    4.33514200
 C                  4.54712700    1.21377500    5.22179700
 C                  5.12615800   -0.05620100    5.09328700
 C                  4.72204800   -0.92938800    4.07067800
 C                  2.20776500   -0.34385400    1.45039700
 C                  2.16805300    0.86988000    2.23722600
 H                  3.11010400    2.63949000    4.44444900
 H                  4.87923300    1.87782600    6.02398800
 H                  5.90311100   -0.37250400    5.79359700
 H                  5.17652000   -1.91738800    3.97196300
 H                  0.85958500   -1.03580900    1.35015800
 N                  3.16550200   -1.15333600    2.09591400
 C                  3.45867100   -2.54135400    1.84517700
 H                  4.47473800   -2.69173200    1.43522100
 H                  3.39012400   -3.11940000    2.78200800
 H                  2.73487500   -2.94933700    1.13956500
 C                  1.12844500    1.75765900    1.97366100
 H                  0.94710800    2.61498800    2.64004300
 N                  0.30747100    1.52148600    0.96079200
 C                 -0.93723400    2.16718800    0.99569900
 C                 -1.58771200    2.58222700   -0.18175700
 C                 -1.63953700    2.34739000    2.20388800
 C                 -2.86073200    3.13401600   -0.15921500
 H                 -1.08415900    2.44105200   -1.12845400
 C                 -2.92202800    2.90442000    2.24140500
 H                 -1.19881700    1.98533600    3.13437300
 C                 -3.54914700    3.29896100    1.05286500
 H                 -3.35401300    3.43741000   -1.08444900
 H                 -3.42756900    2.99796600    3.20265300
 O                 -4.80289900    3.83151900    0.97450900
 C                 -5.55065600    3.96062900    2.15679100
 H                 -5.06235300    4.63411100    2.88559000
 H                 -6.52156000    4.38998100    1.87356800
 H                 -5.72096500    2.98330000    2.64587900
 H                 -1.21097400    0.58874500   -1.82018000
 C                 -2.28584800   -0.60444100    0.52535400
 H                 -2.61063000    0.41639000    0.30103200
 H                 -1.87781400   -0.58707400    1.54776700
 C                 -3.50905200   -1.53080400    0.48609600
 H                 -3.88285400   -1.59332200   -0.55227500
 H                 -3.20948100   -2.55896400    0.75766100
 C                 -4.63528300   -1.06319100    1.40629800
 H                 -4.25503700   -0.99691100    2.44223200
 H                 -4.92352500   -0.03229900    1.13080200
 C                 -5.86870700   -1.96475100    1.37326500
 H                 -5.57754100   -2.99483500    1.65352200
 H                 -6.24295800   -2.03284500    0.33440900
 C                 -7.00259600   -1.49595400    2.28653400
 H                 -6.62640600   -1.42823200    3.32341600
 H                 -7.28940700   -0.46660600    2.00461700
 C                 -8.23242100   -2.40146800    2.24464300
 H                 -7.98097800   -3.42969300    2.55482600
 H                 -9.03054600   -2.03812600    2.91152400
 H                 -8.64988700   -2.45962500    1.22536400
