# Supplementary material for: Mechanochemical ligand-controlled regiodivergent hydroarylation of alkenes via iron-catalyzed C−H activation
Source: Nat Commun. 2025 Dec 26;17:150. doi: 10.1038/s41467-025-66806-5 (PMC12774961; doi:10.1038/s41467-025-66806-5)
Supplement: Supplementary file 3 — Supplementary Data 1 [file 41467_2025_66806_MOESM3_ESM.zip › DFT-optimized structures/TS6-triplet.xyz]

118

 N                  4.00299500    1.92674800    0.33561800
 C                  3.37491100    3.14483300   -0.08060800
 C                  3.22944900    3.41351500   -1.45117600
 C                  2.87093000    4.00911200    0.90610300
 C                  2.55637600    4.58355400   -1.81999500
 C                  2.02801600    5.46505000   -0.86904800
 H                  2.42442000    4.80034400   -2.88344500
 C                  3.40183400    0.69861400    0.29735100
 Fe                 1.41663900   -0.16239500   -0.04447400
 C                  0.18093500    1.37923200    0.98903300
 H                  0.83943000    1.78661600    1.75607700
 C                  5.48996100    0.57744800    1.24971800
 H                  6.34738200    0.09358600    1.70964900
 C                  5.27307800    1.87376500    0.91022500
 H                  5.89875300    2.75571500    1.00952100
 C                  2.20247800    5.16418400    0.48744900
 H                  1.78741600    5.83629900    1.24328300
 C                  0.29554700    1.79659400   -0.32507700
 H                  1.08507500    2.51267400   -0.54766400
 C                  3.00962100    3.68099800    2.37050600
 H                  2.78421100    2.62158700    2.56367500
 H                  4.03504600    3.85996200    2.73459000
 H                  2.32792900    4.29586500    2.97411900
 C                  3.69918600    2.43294100   -2.48949400
 H                  4.69168100    2.02327500   -2.24928800
 H                  2.99942200    1.58218000   -2.53522900
 H                  3.74209600    2.89949900   -3.48340800
 C                  1.24346500    6.67904100   -1.29555700
 H                  1.31131600    7.48767300   -0.55254700
 H                  1.59366600    7.06778100   -2.26350500
 H                  0.17505100    6.42689500   -1.41050300
 N                  4.34959400   -0.11515300    0.85806700
 C                  4.05962700   -1.50873200    1.11395700
 H                  3.80155400   -2.00313600    0.16864100
 H                  4.94444200   -1.98879600    1.54993400
 N                  2.94479400   -1.65518700    2.01971800
 C                  1.68278400   -1.20234800    1.70236000
 C                  2.99747800   -2.28815000    3.25489500
 C                  1.73194300   -2.26438300    3.73740100
 H                  3.91405200   -2.70112600    3.66681000
 H                  1.30448400   -2.65374500    4.65617600
 C                 -0.47327900   -1.53444800    2.96781200
 C                 -1.24360000   -2.61201800    2.48811500
 C                 -1.03528000   -0.49576300    3.72087000
 C                 -2.60915800   -2.61611300    2.77321500
 C                 -2.41371500   -0.54773300    3.98385700
 C                 -3.21317000   -1.59639800    3.52342800
 H                 -3.22433700   -3.43533400    2.39212900
 H                 -2.86891700    0.25913400    4.56528900
 C                 -0.20677700    0.63840100    4.26787600
 H                  0.82100000    0.61687600    3.88698400
 H                 -0.64846400    1.60784100    3.99140300
 H                 -0.16636300    0.59804600    5.36926000
 C                 -0.59502300   -3.74554700    1.74103900
 H                  0.09407100   -3.38050900    0.96841300
 H                 -0.01403300   -4.38589900    2.42736600
 H                 -1.35188300   -4.37379000    1.25234000
 C                 -4.69684000   -1.62388700    3.77791200
 H                 -5.00172400   -0.84567600    4.49278900
 H                 -5.24810400   -1.45478000    2.83809600
 H                 -5.01756100   -2.60059000    4.17425900
 N                  0.94921600   -1.60352500    2.79023300
 C                  2.37224000   -3.28249700   -2.72695500
 C                  1.01765100   -3.60922400   -2.45748900
 C                  0.48278300   -4.77785200   -3.01886700
 C                  1.29429700   -5.58104100   -3.82699200
 C                  2.63039100   -5.23496200   -4.08619100
 C                  3.18736000   -4.07240800   -3.53690700
 C                  1.56317700   -1.62931300   -1.33403900
 C                  0.50418500   -2.55349500   -1.60802300
 H                 -0.55520600   -5.06224200   -2.82885900
 H                  0.88225600   -6.49401100   -4.26457800
 H                  3.24386700   -5.87780900   -4.72208700
 H                  4.22549200   -3.80046100   -3.73934100
 H                  1.35284500   -0.04908900   -1.61432400
 N                  2.66635500   -2.09512500   -2.05535900
 C                  3.89290400   -1.37707700   -2.30069900
 H                  4.77712800   -1.94145500   -1.95372500
 H                  4.02045700   -1.18866400   -3.38046100
 H                  3.85208600   -0.41712500   -1.77861500
 C                 -0.85837200   -2.37060200   -1.26142300
 H                 -1.55744000   -3.12269600   -1.67572000
 N                 -1.30928600   -1.38163100   -0.54807700
 C                 -2.67572000   -1.10660100   -0.50507500
 C                 -3.17050300   -0.31288800    0.55241200
 C                 -3.59600900   -1.47146500   -1.50889500
 C                 -4.49964000    0.07786900    0.61494100
 H                 -2.47867700   -0.00355900    1.33103600
 C                 -4.94136400   -1.08988700   -1.45140900
 H                 -3.25139000   -2.02816600   -2.38200400
 C                 -5.40476800   -0.30758500   -0.38655000
 H                 -4.86408100    0.70014700    1.43444400
 H                 -5.60746300   -1.38238800   -2.26330600
 O                 -6.68637000    0.14578800   -0.25409300
 C                 -7.64348600   -0.25747100   -1.20204400
 H                 -7.75066000   -1.35731400   -1.23343800
 H                 -8.59940500    0.18828900   -0.89591600
 H                 -7.39580700    0.10105600   -2.21740700
 H                 -0.71435500    0.86926500    1.34143300
 C                 -0.82048100    1.73459000   -1.34376300
 H                 -1.19072100    0.70752000   -1.41584700
 H                 -0.41922800    1.99241600   -2.33850300
 C                 -2.00463800    2.65039800   -1.00157000
 H                 -2.32571900    2.42683700    0.02938800
 H                 -1.68804900    3.71056500   -0.99946400
 C                 -3.19431400    2.44682100   -1.93971500
 H                 -2.94006700    2.80352900   -2.95543800
 H                 -3.37846200    1.36358200   -2.03588600
 C                 -4.48347900    3.11166600   -1.46033700
 H                 -4.33907300    4.20458400   -1.36580800
 H                 -4.70814100    2.74447700   -0.44356200
 C                 -5.68604100    2.82772800   -2.36127900
 H                 -5.51910000    3.28390000   -3.35413800
 H                 -5.74080400    1.73934800   -2.53673300
 C                 -7.00995600    3.31424800   -1.77541200
 H                 -6.99194800    4.40135500   -1.58874900
 H                 -7.85724600    3.10687300   -2.44949200
 H                 -7.21148400    2.81157000   -0.81576900
