# Supplementary material for: Mechanochemical ligand-controlled regiodivergent hydroarylation of alkenes via iron-catalyzed C−H activation
Source: Nat Commun. 2025 Dec 26;17:150. doi: 10.1038/s41467-025-66806-5 (PMC12774961; doi:10.1038/s41467-025-66806-5)
Supplement: Supplementary file 3 — Supplementary Data 1 [file 41467_2025_66806_MOESM3_ESM.zip › DFT-optimized structures/TS8-branched-quintet.xyz]

118

 N                 -2.29535200   -2.71393600    0.75279500
 C                 -3.39873600   -2.08479600    0.08419500
 C                 -4.28639200   -1.30702300    0.84772400
 C                 -3.56637300   -2.27827000   -1.29347200
 C                 -5.37477600   -0.72735900    0.19196400
 C                 -5.60101500   -0.92379200   -1.17615200
 H                 -6.04837000   -0.08126400    0.76006800
 C                 -1.00570100   -2.28363400    0.72370300
 Fe                 0.08938700   -0.64459600   -0.35533300
 C                  1.52762900    1.30756700   -1.20514300
 H                  2.54011700    1.01183900   -0.91293700
 C                 -1.23116800   -4.10095700    2.09532600
 H                 -0.90461500   -4.87513400    2.78447800
 C                 -2.45726400   -3.82223800    1.58060600
 H                 -3.42062200   -4.30387300    1.71793300
 C                 -4.68842300   -1.69892600   -1.89924800
 H                 -4.83882000   -1.84368000   -2.97259600
 C                  0.99872400    0.73591300   -2.36769200
 H                  1.65711100    0.22262300   -3.06682200
 C                 -2.54131500   -3.02634000   -2.10025100
 H                 -1.62484900   -2.41687100   -2.19731600
 H                 -2.24583900   -3.97173700   -1.61960700
 H                 -2.91626700   -3.24868900   -3.10923300
 C                 -4.06369600   -1.08613400    2.32053100
 H                 -4.38277900   -1.95888000    2.91561400
 H                 -3.00061100   -0.90886700    2.53351900
 H                 -4.63009000   -0.21086600    2.66525600
 C                 -6.79244500   -0.28799800   -1.84405100
 H                 -6.86246800    0.77809500   -1.57801400
 H                 -6.73549100   -0.36883400   -2.93966800
 H                 -7.73266000   -0.76641300   -1.52110700
 N                 -0.37043000   -3.15098200    1.55945200
 C                  1.03373600   -3.00616600    1.89640400
 H                  1.17998900   -2.07342100    2.45197200
 H                  1.32907400   -3.84643200    2.53600600
 N                  1.87404600   -3.00208600    0.72141600
 C                  1.79001500   -2.05289500   -0.26717000
 C                  2.82900800   -3.97485400    0.45227100
 C                  3.38330700   -3.63658400   -0.73751900
 H                  3.03410800   -4.80002400    1.12845600
 H                  4.16910000   -4.10120700   -1.32535700
 C                  3.08700800   -1.82876900   -2.38726400
 C                  4.10536400   -0.86419400   -2.38129300
 C                  2.42119600   -2.21119300   -3.56230400
 C                  4.42681500   -0.24688000   -3.59536000
 C                  2.78547800   -1.57486200   -4.75342000
 C                  3.77468200   -0.58269500   -4.78787500
 H                  5.20312300    0.52274200   -3.60607100
 H                  2.26998200   -1.85099600   -5.67724100
 C                  1.32054700   -3.23602400   -3.52123000
 H                  1.64794300   -4.17147600   -3.04028900
 H                  0.47584700   -2.84142500   -2.93460900
 H                  0.96301800   -3.47268100   -4.53295600
 C                  4.83850300   -0.51746000   -1.11205700
 H                  5.36676500    0.44035500   -1.21299400
 H                  4.15225800   -0.44665600   -0.25747400
 H                  5.58430400   -1.29138000   -0.86133400
 C                  4.10071500    0.13616200   -6.07189200
 H                  3.48048500    1.04306200   -6.17677700
 H                  5.15318800    0.45614800   -6.10082800
 H                  3.90720000   -0.49686400   -6.95086000
 N                  2.74051500   -2.47469100   -1.15603700
 C                 -3.50282300    1.89360300   -0.44986800
 C                 -3.07550600    1.94811000    0.90785500
 C                 -3.85932000    2.65152800    1.83334000
 C                 -5.02694700    3.28693200    1.39804400
 C                 -5.41635500    3.24207900    0.04782000
 C                 -4.65033400    2.54747700   -0.89591300
 C                 -1.59080000    0.63477500   -0.33730400
 C                 -1.85638400    1.16848300    0.95717700
 H                 -3.56407900    2.70515600    2.88469200
 H                 -5.64175300    3.83662700    2.11536700
 H                 -6.32541600    3.75849200   -0.27041200
 H                 -4.95023000    2.51336300   -1.94505100
 H                  0.13433700   -0.60429400   -2.19020600
 N                 -2.58990100    1.09638900   -1.14826400
 C                 -2.65137500    0.89099400   -2.57699000
 H                 -3.66808400    0.60864800   -2.88559800
 H                 -2.35976100    1.80562200   -3.12252100
 H                 -1.95516800    0.08386000   -2.83616300
 C                 -0.90026300    1.01201700    1.98480200
 H                 -1.06157500    1.51910500    2.95184300
 N                  0.20411400    0.33331300    1.77896900
 C                  1.16907500    0.19005600    2.77225000
 C                  2.52984200    0.17522700    2.38651000
 C                  0.87465600   -0.01850900    4.13197200
 C                  3.53874800   -0.03801000    3.31404400
 H                  2.75742200    0.33459100    1.33239400
 C                  1.88874000   -0.23112600    5.07404100
 H                 -0.16797200   -0.04864900    4.45593700
 C                  3.23078400   -0.24353700    4.67114400
 H                  4.58910300   -0.04468700    3.01545900
 H                  1.61478000   -0.39680300    6.11613200
 O                  4.28775000   -0.45191900    5.50521200
 C                  4.04016900   -0.62191600    6.87810900
 H                  3.42241600   -1.51706400    7.08001500
 H                  5.01738100   -0.74963700    7.36326300
 H                  3.53422400    0.25706400    7.31835300
 H                  0.16355100    1.25478900   -2.85099300
 C                  1.00603100    2.57521100   -0.58384700
 H                  0.96310700    2.49511400    0.51658700
 H                 -0.03537000    2.74190100   -0.90442900
 C                  1.83994600    3.81753500   -0.93707600
 H                  1.85805500    3.94283900   -2.03529200
 H                  2.89184300    3.64731700   -0.63908100
 C                  1.32692900    5.09799600   -0.27808000
 H                  0.27337700    5.26033200   -0.57229700
 H                  1.30867000    4.95895700    0.81884900
 C                  2.14441000    6.34444300   -0.61617000
 H                  3.19797500    6.18233600   -0.32020500
 H                  2.16195500    6.48390100   -1.71341400
 C                  1.62697400    7.62307500    0.04522800
 H                  1.61016000    7.48166300    1.14117400
 H                  0.57428400    7.78251500   -0.25084000
 C                  2.45012500    8.86346000   -0.29913400
 H                  2.05352200    9.76704600    0.19120600
 H                  3.50022700    8.74553500    0.01745300
 H                  2.45541600    9.04894900   -1.38650300
