# Supplementary material for: Mechanochemical ligand-controlled regiodivergent hydroarylation of alkenes via iron-catalyzed C−H activation
Source: Nat Commun. 2025 Dec 26;17:150. doi: 10.1038/s41467-025-66806-5 (PMC12774961; doi:10.1038/s41467-025-66806-5)
Supplement: Supplementary file 3 — Supplementary Data 1 [file 41467_2025_66806_MOESM3_ESM.zip › DFT-optimized structures/TS8-branched-singlet.xyz]

118

 N                  2.70758900   -2.30798200   -0.26917600
 C                  3.76030000   -1.53329500    0.32434400
 C                  4.61355800   -0.80497300   -0.52385900
 C                  4.01417100   -1.65585300    1.69956400
 C                  5.72279600   -0.17077300    0.04606300
 C                  6.00956200   -0.26965500    1.41378500
 H                  6.37778500    0.41781200   -0.60151000
 C                  1.37133400   -1.99767200   -0.43213200
 Fe                 0.19133200   -0.52837800    0.10722300
 C                 -1.06445800    0.99330600    0.81161600
 H                 -2.08252600    0.60609000    0.88526700
 C                  1.88709500   -4.06343500   -1.33038100
 H                  1.68792800   -5.00092500   -1.84176700
 C                  3.02753500   -3.55428600   -0.80916600
 H                  4.03703700   -3.95034400   -0.76266100
 C                  5.14609000   -1.01727400    2.22235100
 H                  5.35427000   -1.10716600    3.29212300
 C                 -0.17703800    0.59479300    1.84116100
 H                 -0.56677500    0.05677900    2.70455600
 C                  3.08708700   -2.43943800    2.58662900
 H                  2.12037200   -1.91992200    2.67091600
 H                  2.87024100   -3.43652000    2.17266300
 H                  3.50895800   -2.56261400    3.59389300
 C                  4.35735700   -0.73368500   -2.00399100
 H                  4.63825600   -1.67966600   -2.49817900
 H                  3.29380800   -0.55640700   -2.21253000
 H                  4.93450000    0.07980300   -2.46262000
 C                  7.19469800    0.45310600    2.00153800
 H                  6.96203600    1.52021100    2.16457600
 H                  7.48838000    0.02844900    2.97291200
 H                  8.06570100    0.41345600    1.32945000
 N                  0.90668300   -3.10782600   -1.10004100
 C                 -0.46257800   -3.23590400   -1.52708700
 H                 -0.67018000   -2.53817600   -2.34538800
 H                 -0.62332100   -4.25955900   -1.88843900
 N                 -1.36809600   -2.99396500   -0.42778200
 C                 -1.23456900   -1.93139300    0.43455600
 C                 -2.44206200   -3.81787700   -0.12564200
 C                 -3.01766300   -3.29053000    0.97990900
 H                 -2.70357600   -4.68588800   -0.72387000
 H                 -3.86908500   -3.61162900    1.57186200
 C                 -2.51461500   -1.50061400    2.56923300
 C                 -3.58474300   -0.60831300    2.72389300
 C                 -1.68579900   -1.85594900    3.65264100
 C                 -3.76934600   -0.01923400    3.98422700
 C                 -1.90882300   -1.24390100    4.88666200
 C                 -2.93892700   -0.30878600    5.06906400
 H                 -4.59218200    0.68915200    4.11432100
 H                 -1.26200700   -1.50308000    5.72954500
 C                 -0.57916400   -2.85625900    3.45877300
 H                 -0.97237000   -3.82188300    3.10090500
 H                  0.12760500   -2.50112300    2.69486800
 H                 -0.03257100   -3.03066200    4.39571000
 C                 -4.52062000   -0.25445300    1.59635500
 H                 -4.22469700    0.69962500    1.13026500
 H                 -4.53022600   -1.01468800    0.80589300
 H                 -5.54719200   -0.12948300    1.97142800
 C                 -3.13128300    0.36626800    6.40296600
 H                 -3.06376100   -0.35537200    7.23243400
 H                 -2.35109500    1.12784400    6.57277600
 H                 -4.10634700    0.87101000    6.46506100
 N                 -2.27859400   -2.15472900    1.31406000
 C                  3.15120000    2.29727600   -1.04665200
 C                  2.42415900    2.07278000   -2.25110200
 C                  2.83068600    2.73028800   -3.41954400
 C                  3.93731800    3.58486400   -3.37304700
 C                  4.64142600    3.79332600   -2.17546200
 C                  4.25169300    3.15170800   -0.99262600
 C                  1.51543000    0.77308500   -0.51666700
 C                  1.39705300    1.12100100   -1.89657800
 H                  2.29466100    2.57460700   -4.35944500
 H                  4.25980500    4.09981000   -4.28164300
 H                  5.50173300    4.46705300   -2.16359700
 H                  4.79692600    3.31813000   -0.06166800
 H                  0.85628600   -0.60489400    1.47101800
 N                  2.57229400    1.51456300   -0.03959600
 C                  3.01930000    1.59019100    1.33027000
 H                  4.11589400    1.58265700    1.37275900
 H                  2.65571600    2.51111300    1.81917300
 H                  2.64701200    0.71983700    1.87547200
 C                  0.25753800    0.63332400   -2.54951700
 H                 -0.00406800    0.96150200   -3.56585800
 N                 -0.55814800   -0.15672200   -1.87517600
 C                 -1.76095500   -0.54097900   -2.49515500
 C                 -2.95656200   -0.56788800   -1.74973600
 C                 -1.83131300   -0.94301800   -3.84087300
 C                 -4.15483600   -0.97561500   -2.31759200
 H                 -2.91909700   -0.24389500   -0.71511900
 C                 -3.03634600   -1.35190100   -4.42570000
 H                 -0.91943700   -0.96138000   -4.44229400
 C                 -4.21108500   -1.37543100   -3.66352800
 H                 -5.07890600   -0.98572400   -1.73589600
 H                 -3.03769600   -1.65950700   -5.47142800
 O                 -5.43012000   -1.76657600   -4.12899900
 C                 -5.54751500   -2.14082000   -5.47859600
 H                 -4.92434600   -3.02231200   -5.71963800
 H                 -6.60253600   -2.39669000   -5.64630300
 H                 -5.26615500   -1.31784800   -6.16125500
 H                  0.61159100    1.29810100    2.11979700
 C                 -1.00888200    2.35936300    0.17158300
 H                 -1.23438000    2.29370900   -0.90743100
 H                  0.01364900    2.76496300    0.23586800
 C                 -1.98547600    3.35251300    0.81474100
 H                 -1.76323200    3.43452900    1.89468900
 H                 -3.01299100    2.94567700    0.75343200
 C                 -1.95690800    4.74094900    0.17694600
 H                 -0.93018700    5.14681000    0.23713300
 H                 -2.17577600    4.64897900   -0.90294300
 C                 -2.93202100    5.73424600    0.80861400
 H                 -3.95898800    5.32741300    0.74722800
 H                 -2.71238700    5.82531800    1.88896300
 C                 -2.90228900    7.12380800    0.16990300
 H                 -3.12175500    7.03035100   -0.90912200
 H                 -1.87561100    7.52790500    0.23144200
 C                 -3.88035200    8.10851400    0.80891200
 H                 -3.83601700    9.09898200    0.32830800
 H                 -4.91919700    7.74589100    0.73085300
 H                 -3.66220700    8.24782900    1.88118700
