# Supplementary material for: Mechanochemical ligand-controlled regiodivergent hydroarylation of alkenes via iron-catalyzed C−H activation
Source: Nat Commun. 2025 Dec 26;17:150. doi: 10.1038/s41467-025-66806-5 (PMC12774961; doi:10.1038/s41467-025-66806-5)
Supplement: Supplementary file 3 — Supplementary Data 1 [file 41467_2025_66806_MOESM3_ESM.zip › DFT-optimized structures/TS8-branched-triplet.xyz]

118

 N                  2.78613400   -2.01530600    1.53970700
 C                  3.92645000   -1.17971700    1.30107700
 C                  4.60854900   -1.32943100    0.07972600
 C                  4.37889800   -0.31622500    2.31035400
 C                  5.76787500   -0.57108200   -0.11621900
 C                  6.24492800    0.31549300    0.85812100
 H                  6.30147100   -0.66677900   -1.06569000
 C                  1.47102100   -1.69737300    1.30421500
 Fe                 0.53557100   -0.05018100    0.80646200
 C                 -0.57262900    1.63329500    0.17836100
 H                 -1.60029300    1.43178100    0.48164400
 C                  1.70456000   -3.90593300    1.89524300
 H                  1.37120000   -4.91623500    2.11458800
 C                  2.94184500   -3.35249100    1.90081200
 H                  3.91702100   -3.77210800    2.12725100
 C                  5.53821200    0.42957700    2.06142100
 H                  5.90143600    1.11152300    2.83514600
 C                  0.30723800    2.04253900    1.20920100
 H                 -0.08841900    2.28740000    2.19475300
 C                  3.63514900   -0.20037700    3.61261300
 H                  2.62951900    0.21396100    3.43328600
 H                  3.49577400   -1.18579700    4.08541600
 H                  4.16913500    0.45155300    4.31791300
 C                  4.11223500   -2.27729600   -0.97914000
 H                  4.31215700   -3.32610100   -0.70162000
 H                  3.02734600   -2.17895000   -1.12525700
 H                  4.60086200   -2.07757200   -1.94156100
 C                  7.46844600    1.15582300    0.59430600
 H                  7.21199000    2.04203900   -0.01229100
 H                  7.92151800    1.51779200    1.52904200
 H                  8.23178000    0.59274300    0.03568600
 N                  0.83047300   -2.89033000    1.52884700
 C                 -0.56876500   -3.08804800    1.21993000
 H                 -0.71722700   -2.93000300    0.14308900
 H                 -0.85981300   -4.10414900    1.51125700
 N                 -1.40177500   -2.13902200    1.92668700
 C                 -1.18022300   -0.79556400    1.86372400
 C                 -2.51705800   -2.46858300    2.68022900
 C                 -3.02023800   -1.29297100    3.13453000
 H                 -2.85861200   -3.49117000    2.81183600
 H                 -3.87193800   -1.07151100    3.77023800
 C                 -2.36634300    1.08366500    3.01371900
 C                 -3.35225000    1.86178900    2.38319100
 C                 -1.56228500    1.59108200    4.04657100
 C                 -3.49305300    3.19159400    2.79209000
 C                 -1.74544400    2.92712100    4.42445400
 C                 -2.69576400    3.74478800    3.80315600
 H                 -4.24533700    3.81496800    2.30124400
 H                 -1.12164900    3.33877300    5.22236500
 C                 -0.51084700    0.73157600    4.69555100
 H                 -0.92530300   -0.23280500    5.02917000
 H                  0.29206700    0.50163000    3.97566400
 H                 -0.06798600    1.23875300    5.56386700
 C                 -4.21354800    1.29602400    1.28461400
 H                 -3.60650000    1.02487800    0.40654200
 H                 -4.73872300    0.38162900    1.60067600
 H                 -4.96560800    2.02812500    0.96100100
 C                 -2.84886400    5.19352100    4.19018700
 H                 -2.37409100    5.40658400    5.15907700
 H                 -2.37934200    5.85021200    3.43787500
 H                 -3.90927100    5.48333300    4.25485400
 N                 -2.19497100   -0.28885400    2.63084300
 C                  2.82319300    0.33051100   -2.73156400
 C                  1.83449400   -0.53667500   -3.26775900
 C                  1.95715200   -0.95582300   -4.60079200
 C                  3.04328100   -0.51082600   -5.35967400
 C                  4.00928900    0.34997000   -4.80956000
 C                  3.90700900    0.78588000   -3.48361600
 C                  1.33306200   -0.08708500   -1.03172700
 C                  0.89270200   -0.78491500   -2.19090800
 H                  1.21609700   -1.62526700   -5.04521700
 H                  3.14367700   -0.83491200   -6.39873800
 H                  4.84736300    0.68698100   -5.42452900
 H                  4.65221100    1.46053000   -3.05765800
 H                  1.26656000    0.79206300    1.95319000
 N                  2.48649100    0.57351200   -1.39924800
 C                  3.18566700    1.54809800   -0.59377600
 H                  4.26652200    1.47834200   -0.76615300
 H                  2.85599300    2.57372800   -0.83564700
 H                  2.99051000    1.34942000    0.46454600
 C                 -0.34816500   -1.46627100   -2.32617200
 H                 -0.59028300   -1.82032100   -3.34778700
 N                 -1.20594500   -1.63032300   -1.36413100
 C                 -2.39779300   -2.32634800   -1.55377300
 C                 -3.49364900   -1.99450700   -0.72432900
 C                 -2.57231200   -3.39643800   -2.45228900
 C                 -4.70326000   -2.66900200   -0.81231900
 H                 -3.36592600   -1.17999200   -0.01212800
 C                 -3.78765600   -4.08330400   -2.54698400
 H                 -1.73594900   -3.71728100   -3.07699200
 C                 -4.86686900   -3.72125000   -1.72933600
 H                 -5.54908500   -2.40023400   -0.17599500
 H                 -3.87340000   -4.90843000   -3.25445800
 O                 -6.08648600   -4.33023500   -1.74071500
 C                 -6.31226900   -5.36887600   -2.65986900
 H                 -5.63832700   -6.22886400   -2.48755700
 H                 -7.35037900   -5.69882600   -2.51718600
 H                 -6.18499700   -5.03074500   -3.70491500
 H                  1.17087900    2.65696600    0.93649200
 C                 -0.49936800    2.17399900   -1.23028500
 H                 -0.83709800    1.41041000   -1.94954500
 H                  0.54141600    2.40610000   -1.50609700
 C                 -1.35438900    3.43649900   -1.40590300
 H                 -1.01326300    4.21067100   -0.69400800
 H                 -2.39918900    3.21107200   -1.12050600
 C                 -1.32820400    3.99705900   -2.82744200
 H                 -0.28319100    4.22192500   -3.11045800
 H                 -1.66322200    3.21434200   -3.53260800
 C                 -2.18413500    5.24938400   -3.01581300
 H                 -3.22985200    5.02259800   -2.73493000
 H                 -1.84906500    6.03132800   -2.30862900
 C                 -2.15566700    5.81117800   -4.43826100
 H                 -2.48977000    5.02813300   -5.14272900
 H                 -1.11033400    6.03656800   -4.71694000
 C                 -3.01509400    7.06190000   -4.61597000
 H                 -2.97436200    7.44251400   -5.64912300
 H                 -4.07228500    6.85626800   -4.37759200
 H                 -2.68090800    7.87356500   -3.94789300
