# Supplementary material for: Mechanochemical ligand-controlled regiodivergent hydroarylation of alkenes via iron-catalyzed C−H activation
Source: Nat Commun. 2025 Dec 26;17:150. doi: 10.1038/s41467-025-66806-5 (PMC12774961; doi:10.1038/s41467-025-66806-5)
Supplement: Supplementary file 3 — Supplementary Data 1 [file 41467_2025_66806_MOESM3_ESM.zip › DFT-optimized structures/TS8-linear-quintet.xyz]

118

 N                 -2.62110200   -1.38711400    1.86475300
 C                 -1.92868600   -2.64344500    1.90431600
 C                 -2.34736700   -3.66873100    1.03894500
 C                 -0.89533400   -2.82477900    2.83371300
 C                 -1.70622000   -4.90613400    1.13451900
 C                 -0.69646900   -5.14303800    2.07505100
 H                 -1.98572300   -5.69873700    0.43622000
 C                 -2.14258300   -0.22046800    1.35261300
 Fe                -0.25180700    0.40941800    0.26855800
 C                  1.26586100    1.37059000   -1.48577000
 H                  0.85430700    2.36949500   -1.63365400
 C                 -4.27481300    0.04260700    2.14296100
 H                 -5.19501300    0.57614500    2.36512600
 C                 -3.91811300   -1.25044000    2.35426200
 H                 -4.45280400   -2.07878200    2.80876500
 C                 -0.30578000   -4.09260600    2.91231800
 H                  0.49367000   -4.25557900    3.64029400
 C                  2.16778700    1.11711800   -0.45087500
 H                  2.52552600    1.98213600    0.10377300
 C                 -0.40416600   -1.68096300    3.67834400
 H                  0.13082500   -0.94826700    3.05044300
 H                 -1.23230500   -1.13829900    4.16000700
 H                  0.28421200   -2.03305500    4.45936500
 C                 -3.44446400   -3.44601100    0.03143400
 H                 -4.44304300   -3.56391600    0.48611700
 H                 -3.39105700   -2.43506500   -0.39408200
 H                 -3.35776000   -4.16890400   -0.79068400
 C                 -0.03682700   -6.49513200    2.15276300
 H                  0.31519400   -6.81014600    1.15815400
 H                  0.82339100   -6.48882400    2.83825500
 H                 -0.74408300   -7.26401700    2.50674200
 N                 -3.17927000    0.64343100    1.53726300
 C                 -3.14359000    2.01531700    1.06157400
 H                 -3.14476800    2.02067100   -0.03360800
 H                 -4.04334600    2.53177400    1.41682800
 N                 -1.98006900    2.72015200    1.53906600
 C                 -0.70124300    2.38937900    1.16467100
 C                 -2.02190100    3.77631600    2.44133000
 C                 -0.73391400    4.15191100    2.63641000
 H                 -2.95105600    4.16825500    2.84549700
 H                 -0.29664500    4.93947900    3.24272000
 C                  1.46754900    3.47031200    1.75150700
 C                  1.96293400    4.32827500    0.75664700
 C                  2.31022400    2.78257500    2.63658700
 C                  3.35037400    4.46294700    0.63939000
 C                  3.69115500    2.94335500    2.47625700
 C                  4.22950200    3.76523700    1.47763700
 H                  3.75397600    5.11070700   -0.14317900
 H                  4.36500300    2.39845400    3.14284400
 C                  1.74108400    1.86497000    3.68321900
 H                  0.97415900    2.36501400    4.29544600
 H                  1.26230600    1.00567600    3.18712800
 H                  2.52888100    1.48882000    4.35060400
 C                  1.02257600    5.04561500   -0.17522800
 H                  1.57686000    5.59956900   -0.94481600
 H                  0.35163700    4.33224600   -0.67708300
 H                  0.38049700    5.75892200    0.36746200
 C                  5.72011900    3.85816900    1.27584700
 H                  6.26910100    3.67126300    2.21081700
 H                  6.05605100    3.10598400    0.54087500
 H                  6.01674000    4.84541600    0.89079500
 N                  0.04817000    3.30313500    1.85736200
 C                  0.58603100   -3.74361800   -0.94471600
 C                 -0.47857000   -3.34310200   -1.80126600
 C                 -1.03158100   -4.28901300   -2.67643500
 C                 -0.51788700   -5.58980700   -2.69066300
 C                  0.55068900   -5.95684100   -1.85322600
 C                  1.12038500   -5.03104800   -0.97158000
 C                  0.14156100   -1.55596400   -0.42281900
 C                 -0.73563800   -1.95787800   -1.46917400
 H                 -1.85488500   -4.01653200   -3.34230100
 H                 -0.94469400   -6.33116700   -3.37107700
 H                  0.94347500   -6.97594400   -1.89318100
 H                  1.94769000   -5.31456700   -0.31812000
 H                  1.46874200    0.54471100    0.90778500
 N                  0.91710100   -2.64928200   -0.14147800
 C                  1.97572500   -2.69430900    0.84077000
 H                  1.82462300   -3.53608500    1.53228100
 H                  2.96090300   -2.80672200    0.35932400
 H                  1.96094800   -1.75078800    1.39899300
 C                 -1.64505100   -1.03208800   -2.03261900
 H                 -2.28785200   -1.35492500   -2.87069000
 N                 -1.71577500    0.20099000   -1.59917800
 C                 -2.66153000    1.09118400   -2.10057400
 C                 -2.29340500    2.44283900   -2.29682400
 C                 -4.00326600    0.74029200   -2.33513500
 C                 -3.22201600    3.38764100   -2.70980700
 H                 -1.25695300    2.72148700   -2.10638200
 C                 -4.94518300    1.68903900   -2.75184000
 H                 -4.32508700   -0.28726300   -2.15254300
 C                 -4.56044300    3.02261800   -2.94296900
 H                 -2.93640900    4.42984900   -2.86652300
 H                 -5.97651100    1.37419700   -2.91211100
 O                 -5.39875200    4.02189800   -3.33630100
 C                 -6.73834200    3.70576200   -3.62046400
 H                 -7.26846000    3.31224100   -2.73286200
 H                 -7.22391300    4.63854700   -3.93783600
 H                 -6.82352300    2.96288000   -4.43485100
 H                  1.08934200    0.63263800   -2.27080200
 C                  3.22409400    0.04508600   -0.60453100
 H                  3.58762500   -0.27486600    0.38574600
 H                  2.78315200   -0.84015300   -1.08901100
 C                  4.41501900    0.53986000   -1.43408500
 H                  4.05672700    0.85117600   -2.42988300
 H                  4.82934000    1.45229300   -0.96545400
 C                  5.52352800   -0.50157900   -1.58191500
 H                  5.86769300   -0.81649500   -0.57875800
 H                  5.10729300   -1.41106200   -2.05330600
 C                  6.72224200   -0.01369900   -2.39529200
 H                  6.37796900    0.30229100   -3.39743900
 H                  7.13763700    0.89645300   -1.92274800
 C                  7.83334700   -1.05372300   -2.54781300
 H                  8.17460400   -1.36866100   -1.54478600
 H                  7.41590300   -1.96145700   -3.01990600
 C                  9.02605600   -0.55463700   -3.36196700
 H                  9.80861200   -1.32463500   -3.45474000
 H                  8.71941900   -0.26579800   -4.38125900
 H                  9.48470000    0.33291900   -2.89434200
