# Supplementary material for: Mechanochemical ligand-controlled regiodivergent hydroarylation of alkenes via iron-catalyzed C−H activation
Source: Nat Commun. 2025 Dec 26;17:150. doi: 10.1038/s41467-025-66806-5 (PMC12774961; doi:10.1038/s41467-025-66806-5)
Supplement: Supplementary file 3 — Supplementary Data 1 [file 41467_2025_66806_MOESM3_ESM.zip › DFT-optimized structures/TS8-linear-singlet.xyz]

118

 N                 -0.46617500   -2.46386100   -2.16544100
 C                 -1.88401300   -2.61306900   -1.99949100
 C                 -2.35144800   -3.72057800   -1.26967800
 C                 -2.75252400   -1.78443500   -2.72649400
 C                 -3.72618300   -3.98239500   -1.28254400
 C                 -4.62372500   -3.18744700   -2.00818000
 H                 -4.10252700   -4.83024200   -0.70414000
 C                  0.44134200   -1.66127600   -1.49957200
 Fe                 0.38431500   -0.25665300   -0.11070900
 C                  0.35654500    1.24446000    1.31675600
 H                  1.30687000    1.77455300    1.32399100
 C                  1.47174300   -3.00968900   -3.07343400
 H                  2.30657800   -3.41404100   -3.63870000
 C                  0.14767200   -3.27921900   -3.11811300
 H                 -0.42777100   -3.96545900   -3.73114700
 C                 -4.11922900   -2.09108700   -2.71754400
 H                 -4.80568200   -1.45428000   -3.28238100
 C                 -0.61616700    1.57265700    0.34448800
 H                 -0.32262600    2.32611400   -0.37903400
 C                 -2.22279100   -0.59473500   -3.47764900
 H                 -1.80996900    0.14050600   -2.76916800
 H                 -1.39843900   -0.87339100   -4.15305400
 H                 -3.01282000   -0.11228500   -4.06988200
 C                 -1.39873500   -4.60646100   -0.51425200
 H                 -0.86224300   -5.28658900   -1.19799100
 H                 -0.64269300   -4.01103100    0.01551000
 H                 -1.93440200   -5.21417400    0.22678400
 C                 -6.10244600   -3.47868300   -1.97695900
 H                 -6.56251900   -3.07512300   -1.05794300
 H                 -6.62353700   -3.02370900   -2.83233400
 H                 -6.30077800   -4.56146200   -1.98767600
 N                  1.62661900   -2.04342400   -2.09024200
 C                  2.90248200   -1.50366500   -1.70183800
 H                  3.17561000   -1.85762800   -0.70263300
 H                  3.66091300   -1.84913200   -2.41552100
 N                  2.87622000   -0.06120000   -1.72992900
 C                  1.86490400    0.68029700   -1.16719600
 C                  3.85003100    0.70675900   -2.34916600
 C                  3.45788600    1.99348000   -2.20364700
 H                  4.72839400    0.27433000   -2.81934300
 H                  3.90063700    2.92506400   -2.54211100
 C                  1.49576600    3.17784200   -1.36178200
 C                  1.81054100    4.11523200   -0.36719500
 C                  0.46637100    3.40605200   -2.29621500
 C                  1.01539800    5.26696100   -0.28011400
 C                 -0.29848600    4.56703900   -2.16769600
 C                 -0.05142000    5.50218100   -1.15208500
 H                  1.23728300    5.99796800    0.50236100
 H                 -1.11453800    4.74297000   -2.87381100
 C                  0.17421100    2.38480700   -3.36125800
 H                  1.06820900    2.17034900   -3.96877300
 H                 -0.13035700    1.43316500   -2.90029500
 H                 -0.62732000    2.72701600   -4.03022900
 C                  2.93753000    3.90951900    0.61226800
 H                  2.56618100    3.44281400    1.53887800
 H                  3.72528100    3.25807800    0.21297300
 H                  3.39044500    4.87274600    0.88913800
 C                 -0.93400700    6.71221300   -0.98645400
 H                 -1.34910000    7.04670700   -1.94905200
 H                 -1.78648800    6.48023700   -0.32419600
 H                 -0.38891700    7.55334600   -0.53284700
 N                  2.25672200    1.96866300   -1.49387300
 C                 -2.35624600   -2.68946700    2.08726900
 C                 -1.08358200   -3.07252100    2.59513500
 C                 -1.01464400   -4.10004500    3.54535800
 C                 -2.19555500   -4.72074000    3.96605300
 C                 -3.44308700   -4.32836800    3.45227700
 C                 -3.53803900   -3.30089800    2.50488400
 C                 -0.82237600   -1.38130100    0.97724300
 C                 -0.13636600   -2.24002900    1.89081400
 H                 -0.05076800   -4.41957600    3.95027300
 H                 -2.14878700   -5.52361600    4.70632000
 H                 -4.35172400   -4.82799900    3.79725600
 H                 -4.50739200   -2.99539300    2.10676900
 H                 -0.80175300    0.42921000   -0.80262200
 N                 -2.15917100   -1.67670300    1.14125000
 C                 -3.28164400   -1.06361300    0.47438200
 H                 -3.95292500   -1.83535100    0.08016200
 H                 -3.85549300   -0.42401100    1.16417700
 H                 -2.91226600   -0.45826500   -0.35394900
 C                  1.25056700   -2.07250600    1.99132500
 H                  1.82873900   -2.60105000    2.76334100
 N                  1.84540500   -1.21007400    1.19130600
 C                  3.22851200   -1.00887300    1.36114400
 C                  3.78208600    0.28217600    1.24147600
 C                  4.12319100   -2.06869600    1.60117300
 C                  5.14749700    0.50083700    1.35830700
 H                  3.11199400    1.11641400    1.06581400
 C                  5.50157100   -1.85901600    1.72593400
 H                  3.73903100   -3.08916300    1.66393500
 C                  6.02726700   -0.56671300    1.60174700
 H                  5.56442900    1.50632600    1.27139300
 H                  6.15084100   -2.71593500    1.90578700
 O                  7.35014100   -0.25480500    1.69326100
 C                  8.26694500   -1.28348700    1.97039900
 H                  8.27530200   -2.05534500    1.17819400
 H                  9.26051700   -0.81776800    2.02128600
 H                  8.05356300   -1.77756600    2.93619800
 H                  0.02944700    0.88356000    2.29714900
 C                 -2.05282400    1.80578900    0.76035600
 H                 -2.74573200    1.65021600   -0.08329800
 H                 -2.34027600    1.10161900    1.55397700
 C                 -2.21989000    3.24189400    1.26946200
 H                 -1.54321900    3.39955700    2.12739400
 H                 -1.87587100    3.94230400    0.48761400
 C                 -3.65215200    3.59219800    1.66894300
 H                 -4.32699700    3.41150500    0.81135500
 H                 -3.99108000    2.90456400    2.46560300
 C                 -3.81654300    5.03638800    2.14243500
 H                 -3.14139800    5.21865100    2.99897100
 H                 -3.47423400    5.72153400    1.34360800
 C                 -5.24722400    5.40296100    2.53917700
 H                 -5.91942500    5.21677700    1.68187400
 H                 -5.58646800    4.71991300    3.33875400
 C                 -5.39672600    6.85090100    3.00340200
 H                 -6.43647900    7.08547200    3.28187000
 H                 -4.76170000    7.05520500    3.88167800
 H                 -5.09614700    7.55663000    2.21067600
