# Supplementary material for: Mechanochemical ligand-controlled regiodivergent hydroarylation of alkenes via iron-catalyzed C−H activation
Source: Nat Commun. 2025 Dec 26;17:150. doi: 10.1038/s41467-025-66806-5 (PMC12774961; doi:10.1038/s41467-025-66806-5)
Supplement: Supplementary file 3 — Supplementary Data 1 [file 41467_2025_66806_MOESM3_ESM.zip › DFT-optimized structures/TS8-linear-triplet.xyz]

118

 N                  0.05945700   -2.35234200    2.51433900
 C                  1.16949700   -3.14103300    2.06875500
 C                  0.89771900   -4.26699200    1.26963700
 C                  2.46894200   -2.81562900    2.48687800
 C                  1.97672100   -5.07299600    0.89103100
 C                  3.29185800   -4.77419400    1.27124300
 H                  1.78312700   -5.94615700    0.26199300
 C                 -0.45685900   -1.25468600    1.86881300
 Fe                 0.23435600   -0.15441100    0.41122700
 C                  1.11760500    0.84042200   -1.21646800
 H                  0.38638600    1.57019000   -1.55801700
 C                 -1.80179500   -1.90982400    3.61161200
 H                 -2.66100700   -1.86374600    4.27467600
 C                 -0.74703700   -2.76005500    3.57593300
 H                 -0.48679500   -3.61113300    4.19754600
 C                  3.51783000   -3.64250600    2.06416500
 H                  4.53769400   -3.39825700    2.37363100
 C                  1.92897100    1.10489300   -0.09872700
 H                  1.75727300    2.05448900    0.40130200
 C                  2.71568900   -1.61876000    3.36440400
 H                  2.37235300   -0.69986700    2.86153400
 H                  2.15323300   -1.69426500    4.30937300
 H                  3.78323700   -1.51709900    3.60435000
 C                 -0.50596400   -4.58651200    0.82825800
 H                 -1.11391200   -4.96543600    1.66688400
 H                 -1.01177200   -3.69221800    0.43675500
 H                 -0.50247800   -5.34537900    0.03490500
 C                  4.43820900   -5.63104700    0.79745800
 H                  5.32961400   -5.50169900    1.42877900
 H                  4.16917400   -6.69848500    0.79398100
 H                  4.72461500   -5.36634500   -0.23546900
 N                 -1.61062500   -1.00944800    2.56885200
 C                 -2.62277100   -0.08710400    2.10334600
 H                 -2.98736000   -0.42059700    1.12133600
 H                 -3.44124000   -0.06155400    2.83251000
 N                 -2.10842100    1.25354200    1.93023000
 C                 -1.03792900    1.52287400    1.13109800
 C                 -2.72014500    2.39662100    2.42119500
 C                 -2.00581600    3.44183400    1.93230500
 H                 -3.60978800    2.36824000    3.04362600
 H                 -2.12153300    4.51453300    2.05385200
 C                  0.01532200    3.69861800    0.52832000
 C                 -0.11752200    4.03339300   -0.82659500
 C                  1.11647500    4.11351700    1.29863300
 C                  0.91551600    4.77298700   -1.41769400
 C                  2.11331000    4.86287600    0.66814800
 C                  2.03984100    5.18529800   -0.69431100
 H                  0.84109300    5.02174400   -2.47956300
 H                  2.98511100    5.17699700    1.24867300
 C                  1.25064000    3.67983500    2.73471200
 H                  0.39504200    4.00669100    3.34630400
 H                  1.28529500    2.57938000    2.80031200
 H                  2.16876500    4.08301800    3.18374400
 C                 -1.32472400    3.60439200   -1.61851800
 H                 -1.53661600    2.53169800   -1.49552900
 H                 -2.22584800    4.14690300   -1.28730500
 H                 -1.18482300    3.81100100   -2.68828200
 C                  3.17390500    5.91383000   -1.36822200
 H                  3.59803600    6.69363600   -0.71703000
 H                  3.99102300    5.21233100   -1.61170100
 H                  2.85268800    6.38548800   -2.30837000
 N                 -0.98755900    2.89021100    1.15768500
 C                  0.05220500   -3.30041900   -2.37821900
 C                 -1.30661600   -2.92966400   -2.54223200
 C                 -2.10683300   -3.67839500   -3.41821900
 C                 -1.54599000   -4.76256400   -4.09919200
 C                 -0.19536000   -5.11035400   -3.92323500
 C                  0.62452900   -4.37658800   -3.05868600
 C                 -0.30878200   -1.50107000   -0.98415200
 C                 -1.52516800   -1.78497100   -1.66989800
 H                 -3.15877400   -3.42364000   -3.57024900
 H                 -2.16625100   -5.34900400   -4.78190000
 H                  0.22125500   -5.95976700   -4.47011300
 H                  1.67579500   -4.64033500   -2.92693800
 H                  1.40224700    0.27112300    1.39228600
 N                  0.60942900   -2.42411600   -1.44936000
 C                  2.02062100   -2.41421600   -1.15154700
 H                  2.40374700   -3.43880400   -1.07776200
 H                  2.59287200   -1.88026800   -1.92951400
 H                  2.18456800   -1.92167000   -0.18739200
 C                 -2.76180100   -1.08142900   -1.61801800
 H                 -3.53942600   -1.48052200   -2.29896700
 N                 -3.03488800   -0.04137800   -0.88928400
 C                 -4.33044400    0.47386200   -0.83756600
 C                 -4.49478400    1.83976200   -0.51303100
 C                 -5.50249000   -0.29174100   -0.99623000
 C                 -5.75267000    2.41456100   -0.39481100
 H                 -3.60102000    2.44266600   -0.36195600
 C                 -6.77467700    0.27828100   -0.87846200
 H                 -5.42382700   -1.36327800   -1.19091100
 C                 -6.91064300    1.64109000   -0.58181400
 H                 -5.87028900    3.47313600   -0.15362900
 H                 -7.65117900   -0.35769900   -1.00494100
 O                 -8.10165700    2.28871700   -0.43950400
 C                 -9.28961700    1.56576700   -0.64122100
 H                 -9.39996100    0.73867200    0.08484100
 H                -10.11892300    2.27253800   -0.50108800
 H                 -9.34820700    1.14349700   -1.66148200
 H                  1.48309800    0.17021800   -1.99876600
 C                  3.39083700    0.70991000   -0.04283400
 H                  3.72678500    0.62198800    1.00477700
 H                  3.55470500   -0.27513400   -0.50453800
 C                  4.25098800    1.75697100   -0.76219200
 H                  3.92033900    1.83001100   -1.81317600
 H                  4.04966500    2.74919500   -0.31928600
 C                  5.75105800    1.47387000   -0.71231600
 H                  6.07512800    1.39267900    0.34196500
 H                  5.95456600    0.48541900   -1.16437300
 C                  6.59231800    2.53701600   -1.41904600
 H                  6.26776000    2.61641300   -2.47324900
 H                  6.38245600    3.52524400   -0.96785100
 C                  8.09790400    2.27201700   -1.37310100
 H                  8.41918700    2.19194200   -0.31870500
 H                  8.30489800    1.28486100   -1.82458100
 C                  8.92479700    3.34371600   -2.08163100
 H                 10.00356700    3.12620900   -2.03194000
 H                  8.64847900    3.42085700   -3.14654100
 H                  8.76316800    4.33623700   -1.62845600
