# Supplementary material for: Mechanochemical ligand-controlled regiodivergent hydroarylation of alkenes via iron-catalyzed C−H activation
Source: Nat Commun. 2025 Dec 26;17:150. doi: 10.1038/s41467-025-66806-5 (PMC12774961; doi:10.1038/s41467-025-66806-5)
Supplement: Supplementary file 4 — Supplementary Data 2 [file 41467_2025_66806_MOESM4_ESM.py]

import pandas as pd
import numpy as np
from sklearn.model_selection import LeaveOneOut
from sklearn.linear_model import LinearRegression
from scipy.stats import pearsonr
import matplotlib.pyplot as plt

df = pd.read_csv('mvlr-data.csv')

target = df['delta_delta_free_energy'].to_numpy()
cone_angle = df['cone_angle_std'].to_numpy()
bv_5 = df['bv_5_std'].to_numpy()
bv_3 = df['bv_3.5_std'].to_numpy()
spin_iron = df['spin_iron_std'].to_numpy()
all_descriptors = np.column_stack((cone_angle, bv_5, bv_3, spin_iron))

loo = LeaveOneOut()
model = LinearRegression()
Y_true = []
Y_pred = []
for train_index, test_index in loo.split(all_descriptors):
    X_train, X_test = all_descriptors[train_index], all_descriptors[test_index]
    y_train, y_test = target[train_index], target[test_index]
    model.fit(X_train, y_train)
    y_pred = model.predict(X_test)
    Y_true.append(y_test[0])
    Y_pred.append(y_pred[0])

r, p_value = pearsonr(Y_true, Y_pred)
print(f"LOO CV Pearson r: {r:.4f}")  

model = LinearRegression().fit(all_descriptors, target)
intercept = model.intercept_
coef = model.coef_
print("ŷ = {:.4f} + {:.4f}·x1 + {:.4f}·x2 + {:.4f}·x3 + {:.4f}·x4"
      .format(intercept, *coef))

Y_true = np.array(Y_true)
Y_pred = np.array(Y_pred)
plt.scatter(Y_true, Y_pred, color='royalblue', edgecolors='black', linewidths=1.0, alpha=0.5)
m, b = np.polyfit(Y_true, Y_pred, 1)
plt.plot(Y_true, m*Y_true + b, color='grey', linewidth=1)
plt.axvline(x=0, color='black', linewidth=1) 
plt.axhline(y=0, color='black', linewidth=1) 
plt.xlabel('Experimental ΔΔG')
plt.ylabel('Predicted ΔΔG')
plt.show()
