# Supplementary material for: Mechanochemical ligand-controlled regiodivergent hydroarylation of alkenes via iron-catalyzed C−H activation
Source: Nat Commun. 2025 Dec 26;17:150. doi: 10.1038/s41467-025-66806-5 (PMC12774961; doi:10.1038/s41467-025-66806-5)
Supplement: Supplementary file 5 — Supplementary Data 3 [file 41467_2025_66806_MOESM5_ESM.csv]

ligand_num	delta_delta_free_energy	cone_angle_std	bv_5_std	bv_3.5_std	spin_iron_std
lig1	2.715856289	0.199315654	0.353265827	0.231754211	0.037861915
lig2	2.715856289	0.351582549	0.793929783	0.626430515	0
lig3	2.715856289	0.125748503	0.394859124	0.231324784	0.042316258
lig4	2.715856289	0.211291702	0.423211388	0.29440026	0.082405345
lig5	2.715856289	0.145423439	0.422687712	0.273506275	0.085746102
lig6	2.715856289	0	0	0	0.027839644
lig8	0.072076712	0.384088965	0.542697835	0.401417111	0.041202673
lig9	0.072076712	0.377245509	0.307124945	0.450176651	0.031180401
lig10	-1.659182805	0.559452524	0.694623101	0.685073491	0.207126949
lig11	-0.555304879	0.754491018	0.484392978	0.714508794	0.795100223
lig12	-0.095844027	0.863986313	1	0.826628409	0.224944321
lig13	1.525222278	0.689478186	0.819980823	1	0.68596882
lig14	0.365979212	0.943541488	0.900059006	0.922976323	0.614699332
lig15	0.417557524	1	0.924966809	0.95569089	1
